# Supplementary material for: Molecular mechanisms underlying cashmere quality differences between Jiangnan cashmere goats and Changthangi pashmina goats
Source: Front Vet Sci. 2025 May 28;12:1571803. doi: 10.3389/fvets.2025.1571803 (PMC12153449; doi:10.3389/fvets.2025.1571803)
Supplement: SUPPLEMENTARY TABLE 1 — SRA data download statistics table. [file Table_1.xlsx]

## Sheet: Sheet1
Run	BioProject	Assay Type	Sample_ID	Breed	Tissue	Stage	LibraryLayout
SRR13337056	PRJNA688899	RNA-Seq	CPG_a01	Chanthangi Pashmina Goat	skin	Anagen	cDNA
SRR13337057	PRJNA688899	RNA-Seq	CPG_a02	Chanthangi Pashmina Goat	skin	Anagen	cDNA
SRR13337058	PRJNA688899	RNA-Seq	CPG_a03	Chanthangi Pashmina Goat	skin	Anagen	cDNA
SRR13337059	PRJNA688899	RNA-Seq	CPG_a04	Chanthangi Pashmina Goat	skin	Anagen	cDNA
SRR13337060	PRJNA688899	RNA-Seq	CPG_a05	Chanthangi Pashmina Goat	skin	Anagen	cDNA
SRR13337061	PRJNA688899	RNA-Seq	CPG_a06	Chanthangi Pashmina Goat	skin	Anagen	cDNA
SRR13337062	PRJNA688899	RNA-Seq	CPG_a07	Chanthangi Pashmina Goat	skin	Anagen	cDNA
SRR13337063	PRJNA688899	RNA-Seq	CPG_a08	Chanthangi Pashmina Goat	skin	Anagen	cDNA
SRR13337064	PRJNA688899	RNA-Seq	CPG_a09	Chanthangi Pashmina Goat	skin	Anagen	cDNA
SRR13337065	PRJNA688899	RNA-Seq	CPG_a10	Chanthangi Pashmina Goat	skin	Anagen	cDNA
SRR7518402	PRJNA480975	RNA-Seq	CPG_c01	Chanthangi Pashmina Goat	skin	Catagen	cDNA
SRR7518403	PRJNA480975	RNA-Seq	CPG_c02	Chanthangi Pashmina Goat	skin	Catagen	cDNA
SRR7518404	PRJNA480975	RNA-Seq	CPG_a11	Chanthangi Pashmina Goat	skin	Early Anagen	cDNA
SRR7518405	PRJNA480975	RNA-Seq	CPG_a12	Chanthangi Pashmina Goat	skin	Early Anagen	cDNA
SRR7518406	PRJNA480975	RNA-Seq	CPG_a13	Chanthangi Pashmina Goat	skin	Early Anagen	cDNA
SRR7518407	PRJNA480975	RNA-Seq	CPG_a14	Chanthangi Pashmina Goat	skin	Late Anagen	cDNA
SRR7518408	PRJNA480975	RNA-Seq	CPG_a15	Chanthangi Pashmina Goat	skin	Late Anagen	cDNA
SRR7518409	PRJNA480975	RNA-Seq	CPG_a16	Chanthangi Pashmina Goat	skin	Late Anagen	cDNA
SRR13337066	PRJNA688899	RNA-Seq	CPG_t01	Chanthangi Pashmina Goat	skin	Telogen	cDNA
SRR13337067	PRJNA688899	RNA-Seq	CPG_t02	Chanthangi Pashmina Goat	skin	Telogen	cDNA
SRR13337068	PRJNA688899	RNA-Seq	CPG_t03	Chanthangi Pashmina Goat	skin	Telogen	cDNA
SRR13337069	PRJNA688899	RNA-Seq	CPG_t04	Chanthangi Pashmina Goat	skin	Telogen	cDNA
SRR13337070	PRJNA688899	RNA-Seq	CPG_t05	Chanthangi Pashmina Goat	skin	Telogen	cDNA
SRR13337071	PRJNA688899	RNA-Seq	CPG_t06	Chanthangi Pashmina Goat	skin	Telogen	cDNA
SRR13337072	PRJNA688899	RNA-Seq	CPG_t07	Chanthangi Pashmina Goat	skin	Telogen	cDNA
SRR13337073	PRJNA688899	RNA-Seq	CPG_t08	Chanthangi Pashmina Goat	skin	Telogen	cDNA
SRR13337074	PRJNA688899	RNA-Seq	CPG_t09	Chanthangi Pashmina Goat	skin	Telogen	cDNA
SRR7518399	PRJNA480975	RNA-Seq	CPG_t10	Chanthangi Pashmina Goat	skin	Telogen	cDNA
SRR7518400	PRJNA480975	RNA-Seq	CPG_t11	Chanthangi Pashmina Goat	skin	Telogen	cDNA
SRR7518401	PRJNA480975	RNA-Seq	CPG_t12	Chanthangi Pashmina Goat	skin	Telogen	cDNA
SRR16854203	PRJNA778726	RNA-Seq	JNCG_a01	Jiangnan Cashmere Goat	skin	Anagen	cDNA
SRR16854212	PRJNA778726	RNA-Seq	JNCG_a02	Jiangnan Cashmere Goat	skin	Anagen	cDNA
SRR16854213	PRJNA778726	RNA-Seq	JNCG_a03	Jiangnan Cashmere Goat	skin	Anagen	cDNA
SRR16854214	PRJNA778726	RNA-Seq	JNCG_a04	Jiangnan Cashmere Goat	skin	Anagen	cDNA
SRR16854215	PRJNA778726	RNA-Seq	JNCG_a05	Jiangnan Cashmere Goat	skin	Anagen	cDNA
SRR16854216	PRJNA778726	RNA-Seq	JNCG_a06	Jiangnan Cashmere Goat	skin	Anagen	cDNA
SRR16854210	PRJNA778726	RNA-Seq	JNCG_a07	Jiangnan Cashmere Goat	skin	Anagen	cDNA
SRR16854211	PRJNA778726	RNA-Seq	JNCG_a08	Jiangnan Cashmere Goat	skin	Anagen	cDNA
SRR16854209	PRJNA778726	RNA-Seq	JNCG_c01	Jiangnan Cashmere Goat	skin	Catagen	cDNA
SRR16854208	PRJNA778726	RNA-Seq	JNCG_c02	Jiangnan Cashmere Goat	skin	Catagen	cDNA
SRR16854207	PRJNA778726	RNA-Seq	JNCG_c03	Jiangnan Cashmere Goat	skin	Catagen	cDNA
SRR16854204	PRJNA778726	RNA-Seq	JNCG_t01	Jiangnan Cashmere Goat	skin	Telogen	cDNA
SRR16854206	PRJNA778726	RNA-Seq	JNCG_t02	Jiangnan Cashmere Goat	skin	Telogen	cDNA
SRR16854205	PRJNA778726	RNA-Seq	JNCG_t03	Jiangnan Cashmere Goat	skin	Telogen	cDNA
