# Supplementary material for: Molecular mechanisms underlying cashmere quality differences between Jiangnan cashmere goats and Changthangi pashmina goats
Source: Front Vet Sci. 2025 May 28;12:1571803. doi: 10.3389/fvets.2025.1571803 (PMC12153449; doi:10.3389/fvets.2025.1571803)
Supplement: SUPPLEMENTARY TABLE 2 — FPKM data for all differentially expressed genes. [file Table_2.xlsx]

## Sheet: Sheet1
GeneID	gene_name	CPG_a01	CPG_a02	CPG_a03	CPG_a04	CPG_a05	CPG_a06	CPG_a07	CPG_a08	CPG_a09	CPG_a10	CPG_a11	CPG_a12	CPG_a13	CPG_a14	CPG_a15	CPG_a16	CPG_c01	CPG_c02	CPG_t01	CPG_t02	CPG_t03	CPG_t04	CPG_t05	CPG_t06	CPG_t07	CPG_t08	CPG_t09	CPG_t10	CPG_t11	CPG_t12	JNCG_a01	JNCG_a02	JNCG_a03	JNCG_a04	JNCG_a05	JNCG_a06	JNCG_a07	JNCG_a08	JNCG_c01	JNCG_c02	JNCG_c03	JNCG_t01	JNCG_t02	JNCG_t03
102178319	LOC102178319	0.118721	0.046542	0.036988	0.0591	0.032918	0.071944	0.030965	0.092835	0.088256	0.026258	0	0.033566	0.046702	0.093225	0.088279	0.026153	0	0	0.094874	0.104833	0.077954	0.124029	0.055251	0.093318	0.067235	0.121786	0.063421	0.0958	0.106135	0.078283	38.7005	47.3398	37.0817	40.8342	48.9812	52.1015	31.8536	35.4668	36.5588	32.3404	42.894	31.8429	30.993	25.618
108633412	LOC108633412	0.100687	0.171313	0.013056	0.132056	0.120892	0.009284	0.063586	0.149631	0.220398	0.138761	0	0.119056	0	0.129369	0.220454	0.137987	0.016275	0.045916	0.308446	0.205456	0.139076	0.30401	0.183794	0.093146	0.170588	0.205474	0.110773	0.307349	0.20264	0.137882	103.341	109.244	99.7272	108.028	113.143	127.279	86.2484	103.928	95.9087	89.4702	110.591	89.0453	65.3197	63.4152
102178318	LOC102178318	0.887333	0.589532	0.25523	0.334715	0.738336	0.437887	0.285852	0.563275	0.368777	0.336729	0.398148	0.733175	0.282717	0.538452	0.368871	0.335377	0.111878	0.097684	0.682077	0.239459	0.429846	0.885338	0.555772	0.449147	0.380969	0.315017	0.476945	0.688736	0.222365	0.43347	178.768	185.561	144.857	134.984	174.828	183.101	186.351	202.293	129.132	182.894	154.506	149.993	113.48	133.784
102181641	LOC102181641	0.173379	0.095651	0.042727	0.141733	0.073901	0.030403	0.034899	0.109993	0.083742	0.135665	0.047706	0.057927	0.05381	0.10818	0.083299	0.135121	0.051125	0.057744	0.218283	0.047186	0.069895	0.281389	0.169214	0.042064	0.055006	0.223052	0.093798	0.218031	0.047908	0.070348	121.935	112.248	82.5701	114.599	139.445	129.863	102.788	119.377	113.552	109.373	116.68	110.406	86.3875	70.3358
102178901	LOC102178901	0.125961	0.129185	0.151509	0.122463	0.162941	0.123041	0.103142	0.209739	0.151668	0.056378	0.081653	0.15068	0.171585	0.201479	0.151707	0.055783	0.075827	0.090933	0.338879	0.048029	0.135836	0.281303	0.198662	0.157389	0.090028	0.144819	0.147341	0.342187	0.048764	0.136981	107.726	106.163	88.7977	91.7188	107.596	81.515	82.2749	96.3796	80.2745	76.1628	79.914	75.2993	82.6052	68.196
102185882	LOC102185882	0.040828	0.045784	0	0.033957	0	0	0.113757	0.028148	0.083996	0.049583	0	0	0	0.027734	0.084017	0.049384	0	0.030244	0.058908	0	0	0.099459	0	0.046247	0	0.038307	0.024378	0.059147	0	0	57.7872	80.2463	62.7632	56.093	70.1025	61.2727	58.8573	57.5683	51.754	55.4632	54.0693	57.4987	42.8618	37.4335
102179469	LOC102179469	0.13715	0	0.056147	0.061901	0.096656	0.152906	0.09418	0.01522	0.061938	0.179182	0.184077	0.117912	0.034664	0.014764	0.14057	0.178462	0.087236	0.219813	0.063245	0.031197	0.02909	0.025001	0.085743	0.138016	0.007662	0.04961	0.102232	0.063863	0.031674	0.029336	25.4701	28.2665	24.7129	24.5688	29.2004	30.222	18.4938	22.2594	21.3676	18.2097	22.0757	21.1319	19.7354	12.8667
102182458	LOC102182458	0.137758	0.288568	0.039636	0.096286	0.153865	0.413164	0.263005	0.255795	0	0.199202	0.393262	0.150707	0.050705	0.258338	0	0.150685	0.121932	0.127954	0.376763	0.178709	0.071909	0.50459	0.280272	0.213189	0.131551	0.31566	0.114354	0.407895	0.181441	0.072516	133.784	124.602	118.064	116.978	139.911	121.829	99.9604	122.333	108.644	105.613	112.207	108.318	97.9388	77.2987
102183743	LOC102183743	0.601569	0.517565	0.127627	0.249109	0.229306	0.154735	0.262806	0.371664	0.294444	0.203482	0.236982	0.227747	0.11026	0.363118	0.445376	0.202665	0.109775	0.170712	0.570686	0.209502	0.205492	0.654806	0.235412	0.118722	0.27355	0.404554	0.296286	0.580734	0.212588	0.206329	171.816	182.057	156.521	157.598	180.393	194.897	132.969	165.167	148.282	152.406	166.569	152.366	128.723	121.63
102181228	GPR52	0.080299	0.055851	0.052167	0.037853	0.032373	0.060329	0.037421	0.021123	0.029767	0.077855	0.051691	0.032159	0.029966	0.02127	0.029775	0.0775	0.055008	0.084805	0.087862	0.067766	0.055284	0.054512	0.044074	0.083948	0.034174	0.132193	0.077105	0.0884	0.068767	0.055712	1.61215	1.63119	2.21247	2.15976	2.04269	2.22909	1.97737	2.19191	3.09065	2.86063	2.82444	3.09293	2.72796	2.47309
102181348	LOC102181348	0.243884	0.170829	0.213875	0.165648	0.215193	0.308255	0.146163	0.270397	0.206953	0.376044	0.309777	0.212058	0.238403	0.271331	0.206904	0.385436	0.428212	0.43205	0.238912	0.158663	0.251295	0.271945	0.38798	0.418057	0.226543	0.313582	0.219466	0.240656	0.162487	0.24937	7.76455	7.48615	6.74441	7.12988	9.25362	9.30559	7.15421	7.96584	8.3356	6.60077	7.97135	6.417	5.06064	3.90051
102178621	LOC102178621	0.060699	0.06732	0.11925	0.082359	0	0	0.120094	0.111125	0.16548	0.073647	0	0	0.122593	0.11223	0.165207	0.073352	0.106707	0.051869	0.331651	0.08641	0.146042	0.234603	0.178286	0.040227	0.101924	0.125578	0.054468	0.372633	0.087731	0.147273	77.6747	83.3729	97.5932	75.051	84.1857	77.3078	64.4758	73.0321	62.3314	62.6852	70.9641	64.7399	53.0212	55.5634
106501778	LOC106501778	0.08859	0.37119	0.032592	0.192552	0.052567	0.069391	0.073079	0.138801	0.231068	0	0.108883	0.051005	0.041693	0.140181	0.231127	0	0	0	0.464384	0.23573	0.087853	0.388683	0.187453	0.091208	0.0603	0.10432	0.198916	0.489335	0.23907	0.088594	123.608	113.679	139.946	135.893	118.393	136.779	107.125	149.315	78.1257	102.283	110.538	120.704	76.5348	81.7551
102185091	LOC102185091	0.374581	0.483016	0.397225	0.32942	0.319125	0.388481	0.349887	0.262088	0.293164	0.381262	0.411519	0.316884	0.378412	0.258413	0.292705	0.394419	0.459487	0.477187	0.375719	0.638891	0.663025	0.436831	0.505349	0.421837	0.533177	0.423463	0.528674	0.3665	0.642121	0.658002	3.87954	3.09375	4.52818	3.06133	3.60245	4.07384	2.57613	3.90631	3.64637	4.56441	5.31093	5.71605	4.79338	4.28068
106503502	LOC106503502	3.01108	2.63015	1.87183	1.86864	2.08196	3.04731	2.05131	2.85682	1.75484	2.28942	3.04944	2.08372	1.84358	2.88954	1.72688	2.31639	3.13191	2.17322	1.99069	2.14991	2.40671	4.51418	4.42973	4.05365	2.29087	3.06019	1.79236	2.00797	2.11848	2.39284	66.1327	65.4442	51.4708	54.83	73.0034	61.1718	46.5618	59.1749	49.2257	47.9426	53.981	51.086	50.3273	42.4041
106501755	LOC106501755	0.611536	1.07929	0.192154	0.313167	0.178799	0.352776	0.242005	0.420632	0.685238	0.368568	0.339282	0.171894	0.190495	0.424815	0.679147	0.360475	0.21777	0.145467	0.870205	0.310672	0.446255	0.587603	0.493188	0.322248	0.202236	0.516774	0.227167	0.85841	0.312863	0.431046	141.71	140.525	123.048	115.671	138.864	120.487	122.96	112.377	105.214	111.209	110.986	108.723	89.6147	77.557
102180845	LOC102180845	1.03591	0.89548	0.878787	1.13552	0.82658	1.35675	1.12173	0.254604	1.3659	1.19435	1.24093	0.876505	0.837812	0.260108	1.41455	1.19463	0.997652	0.670123	1.55519	0.718343	0.866608	1.2144	1.15271	1.02353	1.23802	1.71116	1.0208	1.61886	0.734353	0.85524	71.1686	63.1439	48.2124	49.6962	62.4303	46.1163	44.3881	59.9893	43.9637	41.0058	37.2895	44.7886	37.0916	33.3233
102186918	LOC102186918	0	0.030865	0	0	0.022102	0.0253	0	0	0	0.01532	0	0.021956	0	0	0	0.015259	0	0.013246	0.05462	0.046841	0.021136	0.060908	0.068039	0	0.042664	0.073524	0.052859	0.055153	0.047557	0.021314	17.0438	15.0638	15.204	17.3805	18.0083	16.0981	16.5105	14.8541	13.9101	15.9744	15.7674	13.0541	10.5683	9.781
108635092	LOC108635092	0.279245	0.096248	0.059834	0.067512	0.242227	0.21623	0.127302	0.173815	0.120303	0.130123	0.26601	0.259534	0.050965	0.172331	0.110812	0.146938	0.055838	0.063087	0.174769	0.266908	0.183935	0.20406	0.189274	0.060647	0.076623	0.252096	0.073192	0.218609	0.24046	0.185127	26.1189	16.3638	16.0338	8.55649	15.0013	23.7684	15.7455	21.7729	14.2811	17.0233	17.921	14.3897	7.1059	12.606
102189827	CNOT4	2.45687	4.04042	3.90972	3.12692	2.48075	2.70634	3.22516	2.48776	1.68726	3.3968	2.69683	2.50515	3.79765	2.47874	1.68026	3.37727	4.39518	4.12859	2.65209	3.56313	3.18788	3.42809	3.95344	4.29813	4.37701	4.3126	3.11984	2.61874	3.57396	3.18157	9.26684	8.75141	9.4976	9.24787	8.97737	9.49078	9.96871	9.76325	10.027	10.3039	10.82	9.49733	10.7014	10.9181
102184297	LOC102184297	1.56414	2.71851	1.07702	1.44467	2.84169	1.41253	1.0154	0.561378	0.756618	0.657273	1.78051	2.91565	0.993186	0.543421	0.809915	0.653658	0.24482	0.924564	2.05541	1.51918	2.15294	2.11283	1.74106	1.45333	1.05085	3.29018	0.930691	2.04251	1.51958	2.14706	134.079	112.872	111.868	120.493	123.161	134.858	103.697	134.543	111.917	115.534	116.426	123.075	92.2915	72.384
102181383	LOC102181383	0.273014	0.200338	0	0.139109	0	0	0.103921	0.154583	0	0.087853	0	0	0	0.155686	0	0.087501	0.043949	0.029211	0.05275	0.048198	0.067058	0.114431	0.151804	0	0	0.178517	0.034485	0.053265	0.048935	0.072902	76.296	88.4206	53.0152	64.3777	82.0601	79.1497	62.4242	63.3587	63.2427	66.9271	66.4719	54.7946	50.0836	43.1913
102181912	LOC102181912	0	0.077514	0	0.093879	0	0.038794	0	0	0	0.033295	0	0	0	0	0	0.033162	0	0.045612	0.045601	0.151891	0.068251	0.110755	0	0.00733	0.047569	0.023802	0.02217	0.046047	0.127325	0.068826	26.7212	38.2091	21.8637	28.6082	32.945	36.6598	18.1007	27.8868	19.5208	15.7391	20.5787	20.849	19.7444	18.0814
102179187	LOC102179187	0.133779	0.172762	0.250287	0.117509	0.132734	0.360347	0.07445	0.031247	0.05246	0.175408	0.462431	0.143728	0.167129	0.034254	0.052474	0.23129	0.127227	0.028856	0.165421	0.111029	0.071376	0.233566	0.257042	0.045941	0.187895	0.161216	0.138036	0.169038	0.110183	0.092038	18.4278	28.5043	13.3915	11.9005	26.3792	12.9423	17.8011	13.4936	16.0595	9.20856	12.0489	14.5101	11.5665	9.14995
102179723	ZNF407	0.92085	1.29511	1.32816	1.29892	0.874664	1.16371	1.15882	0.618433	0.518201	1.22384	1.19441	0.878714	1.2773	0.622421	0.523127	1.23845	1.2688	1.69283	0.655136	0.617365	0.836604	0.794499	0.895872	1.16478	1.06163	1.51767	0.904979	0.659473	0.624716	0.84285	8.68385	6.61515	7.64948	7.80943	8.1878	7.45857	6.69488	7.09919	9.69932	7.36484	7.69561	8.03504	8.938	7.69134
106503498	LOC106503498	0.446182	0.422461	0.122429	0.198653	0.099549	0.226906	0.233127	0.594696	0.351957	0.292783	0.191487	0.098653	0.116651	0.577204	0.352047	0.281037	0.162692	0.249993	0.443713	0.145783	0.203478	0.49939	0.46907	0.171489	0.14094	0.318035	0.158982	0.442028	0.148011	0.205193	68.4381	79.1311	63.2572	67.4777	73.1817	72.5933	46.3722	60.7813	56.8312	55.4599	65.4738	52.1677	47.4577	47.5468
102177790	LOC102177790	0.150228	0.229156	0.280029	0.197729	0.133424	0.347222	0.322314	0.147603	0.245241	0.372587	0.337443	0.132543	0.247316	0.148412	0.253354	0.377057	0.609671	0.414894	0.085599	0.153488	0.072758	0.205183	0.422479	0.330313	0.153181	0.278868	0.2763	0.086434	0.144721	0.073228	10.2295	10.527	12.0242	8.36011	12.7151	11.7591	8.76153	12.4041	9.5687	10.9414	9.43671	9.2821	9.86931	9.86474
108637305	LOC108637305	0.065787	0.239286	0.072441	0.20526	0.068659	0.089742	0.169697	0.03951	0.214803	0.188682	0.050259	0.068147	0.046273	0.039903	0.215482	0.188159	0.129466	0.216254	0.339445	0.210412	0.15514	0.083294	0.292113	0.144621	0.217341	0.240319	0.21903	0.342638	0.211349	0.156347	10.4093	9.24502	13.1828	11.3785	10.8987	12.3728	12.4339	13.5472	15.3179	15.092	15.6669	15.1674	15.6885	13.8564
102177957	HIPK2	1.53538	2.73086	2.18895	2.18518	1.41128	1.84044	2.08163	0.911452	0.861641	1.70668	1.85228	1.41935	2.12304	0.913461	0.867603	1.7049	1.69602	2.37254	0.736034	2.27561	1.53633	1.73762	1.57045	2.18763	2.34143	2.2468	1.94065	0.739251	2.25702	1.52889	15.8259	15.8597	15.8138	16.683	17.8434	16.9687	17.6054	15.9806	17.6329	17.2565	17.5151	16.1566	15.2302	15.3919
102187345	LOC102187345	0.089886	0.06979	0.068547	0.06822	0.052296	0.041356	0.099327	0.054271	0.061626	0.153123	0.043924	0.051593	0.0612	0.054811	0.061642	0.172637	0.111514	0.105283	0.097753	0.067593	0.119914	0.070162	0.061578	0.094343	0.05919	0.13531	0.094522	0.098708	0.074493	0.124373	1.8223	1.241	2.30405	1.45237	1.59998	2.34254	2.17222	2.07725	2.4656	2.17643	3.1236	2.82554	2.00715	2.17914
108633413	LOC108633413	0.816045	0.281512	0.36394	0.265994	0.060551	0.183564	0.065304	0.495993	0.173574	0.503327	0.123179	0.060151	0.391152	0.499314	0.173618	0.553014	0.053364	0.062661	0.399233	0.30156	0.085626	0.578825	0.27151	0.067441	0.410108	0.532377	0.290018	0.366067	0.266401	0.094186	177.073	167.12	141.608	16.8244	114.601	172.054	135.938	176.24	90.1892	144.414	166.415	148.384	71.0114	97.4019
108637514	LOC108637514	0.335148	0.336764	0.181002	0.29438	0.25777	0.207226	0.321348	0.078411	0.240012	0.190068	0.158922	0.260923	0.174855	0.078829	0.245544	0.189261	0.108163	0.183765	0.166659	0.12527	0.276896	0.17469	0.165119	0.213738	0.107768	0.394082	0.231149	0.16831	0.12183	0.275561	6.8159	7.43657	7.59472	6.92701	6.52433	8.34199	7.03798	8.16689	7.56928	5.96999	8.12468	7.13157	5.29347	4.07958
102185323	LOC102185323	1.10735	1.92195	1.36228	1.74634	1.26993	1.46524	1.13679	1.79347	2.29099	4.39296	1.38417	1.31108	1.40689	1.80047	2.17979	4.36307	1.12587	1.04243	4.25695	3.81412	2.07749	6.27029	4.49663	2.47215	1.37229	4.89971	1.22483	4.27682	3.79965	2.07913	179.022	172.576	169.603	149.496	173.434	146.533	115.516	117.618	147.138	114.678	129.105	141.547	159.464	98.6618
102172084	LOC102172084	5.34606	6.79349	5.85819	6.16437	4.90994	5.27401	5.27856	2.93885	2.16312	4.94586	5.44284	4.92324	5.81161	2.96946	2.15381	4.95468	4.16075	5.09216	3.40917	4.47291	5.68212	5.74741	4.02601	5.6852	6.16473	8.67781	5.77759	3.42542	4.65039	5.66399	33.3948	35.4423	31.5123	32.7459	36.0185	29.3649	29.5872	31.8292	28.1177	25.2373	25.2323	21.778	24.0048	22.8363
108634349	LOC108634349	0.329075	0.557177	0.481091	0.320768	0.347946	0.484339	0.428155	0.207089	0.237869	0.416777	0.515665	0.345612	0.498861	0.203398	0.237222	0.417968	0.693611	0.760797	0.375242	0.397594	0.284369	0.586196	0.464308	1.03951	0.404325	1.04625	0.94747	0.373991	0.400917	0.295035	5.5412	4.41793	5.84096	6.50929	4.94922	6.15055	4.87163	6.39493	5.85319	5.60858	6.5527	6.72541	7.83488	6.22327
106503718	LOC106503718	0.213885	0.601163	0.379621	0.26215	0.234756	0.261841	0.668827	0.157485	0.152704	0.343957	0.305275	0.237995	0.378332	0.158359	0.17723	0.34242	0.648452	1.01858	0.394685	0.372778	0.354621	0.417431	0.550846	0.92795	0.656516	0.829506	1.14972	0.398287	0.377956	0.370701	6.21882	4.58607	6.16679	6.14423	5.1634	7.56463	5.4803	7.5026	6.99957	8.6255	8.53103	8.42793	8.11315	7.255
102174535	AGAP1	3.13118	3.69432	3.56847	3.2596	1.93732	3.00033	2.78672	1.75533	1.65045	3.34929	3.17519	1.90947	3.72231	1.75362	1.61593	3.36768	2.63888	4.03742	2.11456	2.03531	2.03541	2.57994	2.04205	3.00827	2.83241	4.86006	3.23214	2.12512	2.05241	2.0517	19.8518	19.8335	22.6132	20.7611	22.4683	20.2774	19.9621	20.9121	21.5248	18.9437	18.7943	18.9401	18.359	21.6268
108638309	LOC108638309	0.11917	0.305035	0.282101	0.283874	0.238609	0.240421	0.342445	0.118805	0.168286	0.370849	0.243213	0.243602	0.296657	0.119606	0.168329	0.366004	0.552814	0.534964	0.181074	0.555678	0.431013	0.367722	0.431737	0.507258	0.395838	0.559237	0.54224	0.182481	0.560531	0.433526	1.83239	1.85042	2.09776	2.41217	1.96839	2.23857	2.07327	2.39523	2.05089	2.06636	2.37385	2.33201	2.39961	2.18734
102182045	ALMS1	1.20528	2.35151	1.8942	1.71996	1.05825	1.63413	1.7367	1.1397	0.947726	2.10571	1.56293	1.05928	1.94271	1.12922	0.945966	2.12018	3.38499	3.87785	1.59413	2.13249	2.05449	2.33303	1.86256	3.73077	3.62246	3.06904	3.43421	1.6085	2.14047	2.0289	9.36102	8.35281	12.0563	10.9107	9.56591	10.1587	10.6979	10.6219	12.1692	12.3623	12.1473	14.0548	13.3418	13.8879
106502045	LOC106502045	0.210197	0.439914	0.446856	0.557973	0.304993	0.498872	0.44476	0.217483	0.22791	0.466814	0.541319	0.293153	0.368403	0.219172	0.227968	0.450216	0.558909	0.326618	0.287723	0.5306	0.291421	0.664467	0.396223	0.900673	0.296055	0.618728	0.679471	0.290407	0.527636	0.286502	3.90318	5.25749	5.55032	4.79481	5.30612	7.62355	5.59402	6.32028	6.86456	4.9981	7.76609	6.38113	6.61332	3.82433
102181083	LOC102181083	0.495566	0.156024	0.031597	0.201852	0.282612	0.08425	0.65618	0.100717	0.205001	0.062071	0.051274	0.280532	0.028801	0.112027	0.219293	0.061821	0.064389	0.070461	0.28916	0.137869	0.195411	0.293525	0.335054	0.097583	0.197864	0.266462	0.076521	0.256647	0.139977	0.197059	16.7945	26.477	22.9716	15.4444	20.1071	21.1711	15.031	19.9433	14.8642	10.1891	15.4583	10.822	12.2733	9.83346
102186446	LOC102186446	0.287211	0.113995	0.088678	0.140937	0.044838	0.079412	0.133368	0.342576	0.118364	0	0.090063	0.044542	0.074635	0.343166	0.118209	0	0.12797	0.126723	0.51698	0.149264	0.105175	0.277742	0.332529	0.111568	0.078273	0.233829	0.112901	0.533677	0.151546	0.106062	118.057	97.9105	80.2035	88.5181	108.139	94.8355	76.4947	92.0306	93.2802	73.0117	91.3104	86.9206	94.4809	72.6216
102180587	LOC102180587	3.26195	2.44546	2.00692	2.10395	1.14087	1.82868	1.36859	1.07328	1.6204	3.48772	2.12057	1.15293	2.05272	1.05391	1.53574	3.38754	1.47312	0.624119	4.13076	1.48631	1.33	2.64182	1.63571	1.60804	2.4813	2.23734	2.05837	4.26174	1.50208	1.36382	209.768	243.85	185.865	26.8463	126.274	205.299	226.37	245.385	88.6414	204.166	173.604	154.047	75.7103	141.914
102180554	LOC102180554	0.105726	0.139728	0	0.011839	0.032885	0.03693	0.03288	0.029995	0.195955	0.015939	0.057948	0.032668	0	0.030142	0.196004	0.015875	0.114377	0.052238	0.201989	0	0.029264	0.12035	0.054242	0.035756	0.004705	0.045298	0.070547	0.197189	0	0.02951	77.4356	71.8059	69.2959	74.1644	78.4194	83.7059	61.5164	71.0025	66.7332	70.6803	71.3076	65.9642	48.376	44.3334
106502060	LOC106502060	0.166452	0.185443	0.097985	0.099081	0.077695	0.080507	0.130548	0.078641	0.101747	0.195834	0.141552	0.076992	0.082916	0.079423	0.101773	0.188458	0.053304	0.217121	0.248384	0.141553	0.097535	0.127047	0.181154	0.342459	0.219636	0.337388	0.266653	0.249322	0.143717	0.102804	4.47287	2.54985	6.34817	4.60568	3.51065	4.06373	5.6938	4.41276	5.91793	9.22917	6.75066	8.83238	7.64087	16.7747
102168450	KIAA1958	0.279383	0.299121	0.358502	0.258001	0.249321	0.351345	0.296501	0.160011	0.228027	0.385423	0.316177	0.247279	0.367729	0.160655	0.224685	0.379104	0.319305	0.534376	0.236224	0.222888	0.264801	0.303933	0.291745	0.304884	0.258125	0.43446	0.260153	0.232746	0.220396	0.269435	1.95381	1.75222	1.81526	1.74076	1.92012	1.65857	1.66429	1.74065	2.57431	1.5233	1.91697	2.18213	2.18645	1.98326
108634329	LOC108634329	0.937843	1.92239	1.50514	1.2794	0.892864	1.27104	1.43475	1.13286	0.647171	1.05589	1.36024	0.887083	1.54681	1.14521	0.65538	1.03447	1.6983	1.6331	0.872802	1.40204	1.40873	1.18502	1.69648	1.96735	1.30628	2.26434	1.81649	0.883939	1.41549	1.40605	6.91532	6.62706	8.87092	5.57651	6.94599	8.18433	8.55209	6.79224	8.91491	11.2302	7.75554	9.65005	9.63791	10.8054
102184972	LOC102184972	0.473427	0.366612	0.431477	0.684043	0.613829	0.597257	0.525276	0.607933	0.344668	0.368846	0.587912	0.609559	0.446671	0.598991	0.30441	0.380165	0.309927	0.364602	0.554423	0.473028	0.389107	0.272967	0.392712	0.432175	0.311465	0.568306	0.606076	0.541469	0.477392	0.413231	4.6872	3.68755	5.43669	4.94098	3.96998	4.72107	6.36177	5.45864	7.87969	7.94835	6.4588	8.49096	8.44357	11.2515
102191337	FMN1	2.32902	4.72943	3.0087	3.29709	2.12697	2.09686	2.49608	1.23618	1.74111	2.9765	2.04044	2.1343	2.88201	1.22867	1.72695	2.96102	1.96544	2.25693	2.10975	2.39629	3.42117	3.81207	1.95247	2.83836	3.00175	5.29166	3.32268	2.15258	2.40586	3.40402	19.2045	23.7917	24.1124	22.0806	25.8104	23.936	20.6246	23.1684	20.0288	20.3851	23.6305	17.9153	20.1617	15.9815
102179870	VPS13D	3.15417	5.41051	4.18224	4.84391	2.72053	3.67613	5.04787	1.77645	1.93927	3.94215	3.82482	2.74407	4.1701	1.78408	1.94604	3.93712	4.86752	5.49176	1.68867	2.93375	3.33689	2.60569	3.39636	5.36626	4.86814	6.70271	5.00894	1.6819	2.91277	3.34205	30.4176	28.3872	33.0555	31.8099	30.9052	33.6768	33.675	29.5031	34.4533	34.5028	35.3792	35.9698	30.3712	30.2619
102181640	LOC102181640	0.606937	0.083399	0.079206	0.076004	0.080165	0.243488	0.193492	0.096904	0.377234	0.110046	0.267566	0.079636	0.058714	0.097868	0.37733	0.108718	0.104586	0.164479	0.201643	0.278336	0.111392	0.323385	0.236317	0.147137	0.054063	0.292586	0.177232	0.203612	0.236725	0.112331	17.0702	18.2342	11.4495	11.3635	17.9456	14.7212	11.5496	15.6475	12.664	10.7648	12.6636	10.4299	11.8723	12.2793
108633408	LOC108633408	0.149274	0.027905	0.039892	0	0.049126	0.062533	0.027582	0.146115	0.060937	0.189543	0.054289	0.048806	0.051162	0.136031	0.060952	0.188516	0.183424	0.215293	0.163431	0.070684	0.123567	0.098782	0.198211	0.234727	0.106965	0.222856	0.094438	0.165088	0.071781	0.124423	6.43871	7.06016	3.92918	6.68322	7.27842	6.44144	4.292	4.71472	6.36413	5.71531	5.84002	5.31966	4.79172	4.3961
102173518	LOC102173518	3.25427	3.15363	2.12165	2.40933	2.83872	3.70335	3.94722	3.96115	3.03632	3.574	3.31185	2.78408	2.27621	4.01058	2.9603	3.56915	5.63291	1.65616	4.75561	5.22956	4.23625	5.19748	3.44866	5.54147	2.45876	4.57875	3.08957	4.80188	5.22981	4.26053	75.179	106.109	67.9485	89.7471	104.609	90.3522	69.8339	71.2124	70.3675	70.8159	71.3129	71.8171	64.1418	57.8353
102184827	TRPS1	2.73318	5.01342	3.67693	3.61029	2.60469	2.3308	2.53342	1.24977	2.46446	4.38068	2.28739	2.61451	3.60665	1.25922	2.51793	4.36455	5.91609	5.92054	4.06986	4.85641	3.65789	6.02963	4.06531	5.57188	5.61241	8.94225	4.857	4.06551	4.88392	3.65556	25.0303	30.0747	24.6076	30.6444	28.9018	25.5257	29.3255	30.2942	27.2466	32.6062	30.9445	33.2476	34.54	32.4333
102168877	WDR7	1.69561	3.71566	3.43091	3.19229	2.11593	2.28858	2.96911	1.7147	1.11389	3.32269	2.1731	2.11176	3.35115	1.7221	1.10615	3.33082	3.64665	4.7328	1.36484	2.32755	2.63692	1.98777	2.70798	3.02018	3.00919	3.67498	2.52896	1.37772	2.31303	2.66132	12.7797	10.9971	13.0993	14.0042	13.5631	14.5582	13.0265	12.6819	15.7655	15.4446	14.9293	15.8933	14.6157	14.8201
102182542	LOC102182542	0.046343	0.129713	0.036377	0.117256	0	0.043044	0.054303	0.012457	0.033873	0.121258	0	0	0.046535	0.012581	0.033882	0.120771	0	0.079597	0.125026	0.062252	0.075617	0	0.181541	0.237299	0.052333	0.107077	0.170388	0.104862	0.063203	0.076255	4.81218	4.113	5.814	5.35797	4.6383	8.34435	6.21671	4.97181	5.71963	5.94752	8.54852	8.47201	7.19246	4.15161
102190074	LOC102190074	0.073355	0.037367	0.051913	0.083184	0.029322	0.002076	0.077826	0.009745	0.027168	0.06162	0.00311	0.040038	0.066409	0.028486	0.029675	0.058154	0.061747	0.159841	0.062837	0.036959	0.079941	0.072586	0.063971	0.174944	0.070973	0.161139	0.045539	0.066107	0.039943	0.082914	1.45319	1.65437	0.968408	1.65164	1.02316	1.93545	1.82446	1.73291	2.4111	2.38193	2.152	1.40662	1.53457	1.53581
102168969	LOC102168969	0.014447	0.198843	0.034152	0.083199	0.07915	0.065095	0.145431	0.060723	0.075729	0.078924	0.007306	0.085587	0.053408	0.071254	0.086108	0.081251	0.070839	0.114746	0.18584	0.088074	0.085259	0.148449	0.112362	0.081123	0.112581	0.165259	0.101699	0.170681	0.090846	0.076781	1.49216	1.45215	2.30554	1.9572	1.29643	2.03903	1.58076	2.57379	2.61023	2.50427	2.18967	2.61129	2.9675	2.25711
106503494	LOC106503494	2.23297	2.07099	1.08972	2.61028	1.87031	1.3876	1.5317	0.45238	1.2172	1.68146	1.50081	1.8338	1.08482	0.437517	1.22932	1.70473	1.81689	1.16628	2.12823	1.2983	1.89773	3.56192	1.98545	2.16309	1.23196	2.13875	1.25844	2.10157	1.3115	1.84629	50.2578	32.4262	28.6179	39.9202	43.721	41.9996	23.5145	37.1374	43.333	28.967	37.0983	39.8697	33.7799	18.575
102177543	VPS13B	2.45584	3.47833	3.16483	2.5789	1.59466	2.15167	2.09139	1.14724	2.24182	3.62939	2.24162	1.58762	3.14014	1.15942	2.24872	3.62627	4.05727	5.11786	2.72545	2.75467	2.70272	2.56586	2.4904	4.02822	4.65512	5.04767	3.22874	2.71801	2.75768	2.70185	22.44	21.5578	24.6945	23.2963	22.0927	25.3395	23.6039	24.5028	26.2868	25.5183	26.5853	29.3333	26.8647	24.8875
102185705	CUX1	13.8422	16.9016	12.8591	12.0657	10.1767	14.8922	9.84962	14.0965	8.97283	9.13943	15.2766	10.1874	12.7897	14.0241	8.90848	9.14076	10.754	12.0474	9.43393	11.3464	10.3136	11.8312	11.1045	10.4496	9.941	15.8773	10.1692	9.46556	11.4057	10.2387	45.9129	48.9709	45.0779	46.312	55.2987	48.3501	45.0087	43.7354	45.0176	39.4349	41.5503	43.4217	32.9281	29.4732
102188325	THADA	1.85019	2.85573	2.77022	3.48181	1.73261	2.23148	2.43255	0.966989	1.29399	2.2997	2.1539	1.73276	2.68014	0.973696	1.28447	2.30705	2.90773	2.90354	1.5951	1.97174	1.88596	1.81234	1.76011	2.43282	2.66411	2.9789	2.19669	1.602	1.96987	1.8846	10.1516	9.72625	12.3473	11.7039	11.2676	11.3344	10.9758	11.6707	12.2932	12.1589	12.3086	14.5879	12.4575	11.5206
108636018	LOC108636018	0.048266	0.094668	0.081667	0.101095	0.070606	0.05419	0.085504	0.093375	0.093155	0.115637	0.030902	0.064287	0.070735	0.09855	0.093179	0.11501	0.181206	0.192451	0.129299	0.10456	0.095878	0.072939	0.129262	0.202316	0.171307	0.138371	0.194408	0.126071	0.107684	0.090707	0.693262	0.931235	1.0795	1.07079	1.06712	0.978262	1.05674	0.872121	1.6491	1.52297	1.47907	1.42697	1.68005	1.19154
108635831	LOC108635831	0.124093	0.308469	0.187905	0.213623	0.144541	0.211729	0.265619	0.174599	0.053973	0.149893	0.17313	0.142914	0.176704	0.174494	0.053927	0.144885	0.311979	0.351931	0.135517	0.213897	0.193248	0.228167	0.294466	0.343764	0.26796	0.448042	0.335331	0.131193	0.21249	0.187143	1.54453	1.31289	1.63069	1.9974	1.17349	1.55852	1.8118	1.79245	2.02768	2.19248	2.16337	2.7697	1.75827	2.25147
102180307	LOC102180307	0.060324	0.143351	0.024763	0.010734	0.066208	0.048372	0.070551	0.042248	0	0	0.075902	0.064749	0.029501	0.042668	0	0	0.02549	0.080107	0.119711	0.041136	0.036965	0.048397	0.130452	0	0	0.048626	0	0.119964	0.021682	0.037277	11.5528	18.3276	6.74397	9.2057	13.8265	12.9451	7.37684	11.225	7.51709	6.69485	14.0931	9.89941	8.10928	6.68554
102170354	TAOK1	3.02692	4.37352	4.0321	3.57285	2.67598	2.87814	4.4026	1.71876	2.1827	4.66927	2.74071	2.68521	4.00873	1.72287	2.17419	4.67971	5.87462	7.19277	3.20833	5.48497	4.26588	4.29846	4.06342	6.07249	7.6851	5.14755	5.45734	3.21362	5.46537	4.29448	16.6097	15.9306	17.8009	18.1558	16.3629	17.0351	18.1577	17.4225	17.9374	19.242	19.595	19.1562	18.5816	18.8678
102168579	LPP	1.79552	2.59025	2.0292	2.00873	1.04509	0.880113	1.51306	0.622349	1.52665	2.58306	0.811981	1.03869	1.97589	0.631755	1.54662	2.56506	2.3649	4.82565	1.58278	1.70523	1.30272	1.1309	2.0077	2.07721	2.122	2.03111	1.69777	1.5696	1.71351	1.31048	27.3166	23.5432	25.4683	26.8478	23.3653	23.6015	24.8265	25.3038	31.0146	31.196	23.2999	32.6453	34.4536	35.3838
102173247	LOC102173247	0.070305	0.11527	0	0.033938	0.032891	0.062363	0.016274	0.030632	0.20512	0.033711	0	0.032562	0	0.030759	0.197352	0.033576	0.050249	0.109234	0.262517	0.052178	0.039219	0.127087	0.126622	0.08281	0	0.110623	0.078404	0.252013	0.050775	0.03955	79.1845	87.1482	78.3768	82.6773	89.1466	92.3501	68.1527	78.2387	73.2906	77.6249	81.0595	76.3839	55.1143	50.3521
108636051	LOC108636051	0.024082	0.032662	0.05566	0.038761	0.005097	0.055648	0.054834	0	0.019931	0.031521	0.069025	0.005063	0.060869	0	0.019936	0.031394	0.030502	0.083649	0.026355	0.031345	0.071986	0.068485	0.069724	0.052185	0	0.081948	0.039982	0.026613	0.031825	0.072519	1.49017	1.62603	2.12404	1.18127	1.58494	2.35613	1.56254	2.28481	2.3681	1.5724	1.85339	1.64632	1.33726	0.832648
102184796	LOC102184796	0.187183	0.13925	0.182387	0.088732	0.181456	0.148639	0.250726	0.055024	0.057389	0.136559	0.108242	0.184582	0.180811	0.055571	0.057404	0.140684	0.064874	0.231603	0.122874	0.091613	0.08038	0.097348	0.138475	0.219895	0.146603	0.247711	0.175625	0.13424	0.106826	0.081058	1.3045	1.81367	2.35495	1.8901	2.35079	2.7532	2.51055	2.22746	2.39849	3.00997	3.17386	3.70453	2.7975	4.15643
108638015	LOC108638015	0.008764	0.092784	0.042996	0.03748	0.034505	0.092969	0.059927	0.044233	0.034775	0.105467	0.054723	0.034277	0.038706	0.044673	0.034784	0.105043	0.068533	0.092744	0.044389	0.076861	0.034709	0.07955	0.152508	0.183256	0.041174	0.280965	0.266475	0.044745	0.078036	0.035002	1.76838	1.84277	2.8327	2.21287	2.2288	2.90294	2.18831	3.18913	3.04156	2.66593	3.06713	3.03431	3.09084	2.74564
102187336	SORL1	3.01226	3.73739	2.87647	2.03583	2.10211	2.76986	2.45632	1.44672	1.3644	2.43809	2.71636	2.10876	2.86471	1.45513	1.38033	2.4488	5.49502	4.24407	1.59669	2.50078	2.86576	2.64452	1.92219	3.65889	2.41517	3.29634	3.51634	1.6194	2.47141	2.88274	16.0534	10.3855	14.0816	11.5053	15.4194	12.2775	15.2659	15.1183	20.6196	13.3493	16.1319	14.4572	15.6724	10.3601
102185561	LOC102185561	0.32844	0.276209	0.048251	0.108013	0.042005	0.068291	0.226227	0.061629	0.12394	0.115429	0.070767	0.041727	0.063152	0.062242	0.104916	0.114966	0.081785	0.255935	0.147877	0.204045	0.077146	0.066721	0.236203	0.226884	0.105981	0.401718	0.277331	0.166776	0.187059	0.077716	6.17891	6.61008	7.00054	5.13157	6.64992	8.24948	7.38455	5.94465	6.99441	8.09953	8.78628	8.38419	7.47552	6.69704
102168282	TTLL10	0.267473	0.32687	0.321913	0.29083	0.511986	0.331709	0.671439	0.238865	0.242761	0.340137	0.320804	0.508269	0.344335	0.239101	0.25091	0.336499	0.283606	0.520002	0.177086	0.276512	0.391223	0.362559	0.439181	0.664095	0.339194	0.612106	0.540562	0.175515	0.27586	0.385526	2.23396	3.06975	3.64366	3.63405	2.69034	4.16301	2.95568	3.1497	3.43457	3.64316	4.57138	3.12807	3.27605	3.19178
102186520	RANBP17	0.537444	0.445874	0.283961	0.237146	0.19296	0.338888	0.215532	0.310154	0.373762	0.335754	0.341542	0.191329	0.267298	0.309442	0.368095	0.337039	0.589773	0.480335	0.431762	0.493255	0.462762	0.725464	0.370569	0.665609	0.580274	0.745988	0.522445	0.428282	0.496658	0.460677	3.98504	3.04238	3.86455	3.6098	3.28959	3.41775	3.50278	3.72987	4.23266	4.15541	3.71804	4.02051	4.46709	3.72684
102174360	BRAF	3.55286	8.59651	5.1815	4.78449	4.09542	4.71909	5.00674	2.69039	2.2418	4.97636	4.55198	4.10155	5.14334	2.69465	2.24144	4.96428	5.13743	6.18994	3.03743	6.88225	7.05593	8.20371	4.26479	7.51181	6.01523	7.83366	7.28095	2.97357	7.91605	7.16416	19.8126	23.2314	25.1233	25.0324	25.8866	26.8678	24.6935	26.0092	24.661	27.3347	30.0681	23.6835	21.5263	17.6518
102178584	LOC102178584	0.0848	0.032544	0.002755	0.099137	0	0.028801	0.133618	0.120602	0.051071	0.09768	0.045193	0	0	0.121801	0.051084	0.097288	0	0	0.19397	0.223673	0	0.310093	0.156516	0.224182	0.108636	0.022473	0.039466	0.152218	0.227092	0.015601	52.361	56.2026	12.3602	31.7652	46.2521	37.9856	8.80577	34.9896	27.9873	7.0835	35.4043	36.441	31.9859	6.4794
102171944	LOC102171944	0.863637	0.593382	0.439145	0.333334	0.452911	0.574955	0.526943	1.34444	0.539219	0.255564	0.625749	0.492333	0.332349	1.35438	0.539357	0.221316	0.486699	0.278529	0.755361	0.376145	0.512653	0.451415	0.497593	0.819978	0.589415	0.286372	0.356602	0.76221	0.353757	0.516531	29.1938	29.1906	23.1723	29.0657	31.2508	28.3485	22.05	19.7651	24.4475	25.102	25.4722	22.3684	21.2326	19.8295
106503715	LOC106503715	0.071655	0.162134	0.057502	0.096388	0.023955	0.06493	0.044063	0.018459	0.090413	0.071119	0.069109	0.023797	0.042575	0.018642	0.090201	0.070783	0.037889	0.108721	0.236173	0.081618	0.130426	0.359169	0.086212	0.175604	0.16688	0.51845	0.349729	0.220335	0.082866	0.131203	2.47803	3.99187	4.0123	3.34197	3.2095	3.4003	4.26517	4.7813	2.78467	2.73201	3.07135	3.50368	3.23895	3.21846
102182691	LOC102182691	0.11872	0.027552	0.033959	0.012009	0	0	0.074238	0.029787	0.090226	0.03982	0	0	0.021939	0.030083	0.090249	0.03966	0	0.055615	0.033784	0.081933	0.090114	0.030187	0.0862	0.046891	0.071296	0.176861	0.110844	0.034114	0.083186	0.090874	2.15647	2.78543	2.71656	2.38977	1.98331	2.76891	2.17357	2.82515	3.56562	2.54918	4.13337	2.9203	2.78636	3.06058
102172021	KIAA1328	0.687451	0.974329	0.894075	0.702176	0.484354	0.600917	0.658472	0.539111	0.604831	0.80611	0.676276	0.402791	0.917382	0.535569	0.633786	0.801312	1.07777	1.26071	0.530807	0.654582	0.621192	0.804505	0.674888	1.09114	1.13516	1.08128	0.951901	0.538622	0.654999	0.617172	4.05851	3.30717	5.86327	4.53721	4.49859	3.68004	3.99622	4.00259	4.85161	5.60207	4.66623	5.87383	5.87941	5.13305
102186923	RBM15	1.56833	2.30984	2.31165	2.24852	1.94481	1.4334	2.57309	1.02512	0.944229	1.42744	1.41678	1.94949	2.34868	1.01831	0.948536	1.43334	1.94612	2.32387	1.09201	1.1409	1.03733	0.996077	1.89758	1.52645	1.96208	2.07323	1.92023	1.04968	1.12195	1.04781	9.12885	9.18642	10.4576	9.81172	9.62526	9.76186	9.95764	9.69852	11.1198	10.5508	10.381	11.129	10.2774	11.0415
102180034	LOC102180034	0.290644	0.207521	0	0.036341	0.036294	0	0.145449	0.069712	0.09682	0.016981	0	0.036054	0	0.045856	0.096845	0.016913	0.048208	0.091372	0.558617	0.172517	0.034833	0.197524	0.192134	0	0	0.148062	0.031757	0.59539	0.175155	0.035127	142.686	137.173	117.925	118.052	123.474	163.626	101.916	132.114	96.7935	120.147	137.035	125.686	80.1979	74.9972
102178293	HHIP	0.082271	0.112924	0.071201	0.069022	0.073419	0.071735	0.044131	0.072972	0.065147	0.049532	0.06371	0.072857	0.066748	0.071875	0.065915	0.049188	0.066639	0.404162	0.378316	0.442278	0.195356	0.300533	0.141639	0.271811	0.210185	0.318208	0.325088	0.369364	0.447856	0.196195	2.36372	1.64625	1.76253	1.32798	3.05567	1.36701	1.22511	1.72143	1.54013	1.10209	1.10002	1.24173	1.85123	1.51834
102185049	LOC102185049	1.37244	0.865313	0.432325	1.19361	1.15208	1.85378	1.0083	1.32459	2.69307	1.62133	1.77927	1.10187	0.3634	1.33911	2.73033	1.66718	1.40776	1.42273	2.96885	1.17737	1.5749	2.70911	2.99043	2.37348	0.824536	1.75729	0.311244	2.8854	1.16861	1.59299	116.842	98.9689	105.638	97.2318	103.708	89.0291	83.4707	72.8051	102.405	96.6908	82.4393	76.7872	72.393	80.457
108633414	LOC108633414	0.806209	0.455373	0.708179	0.347084	0.593834	1.13749	0.436936	0.46002	0.37427	1.32628	1.46158	0.645449	0.753274	0.428447	0.36504	1.31441	0.801932	0.227327	0.638643	0.761674	0.563159	0.66826	0.587576	0.619678	0.489664	0.757404	0.439211	0.687298	0.734954	0.61834	27.9106	17.1646	16.9413	109.164	74.1373	25.3685	18.7102	24.1878	53.6588	19.0604	19.7089	15.3562	40.4484	14.1532
106502835	LOC106502835	0.369897	0.82474	0.506093	0.437633	0.305239	0.31591	0.55822	0.787679	0.20626	0.567939	0.324049	0.318622	0.449473	0.793913	0.201248	0.570411	1.06721	0.8593	0.646431	1.04727	0.631167	0.879982	0.783339	1.18268	0.945755	1.13494	0.964798	0.631126	1.03867	0.63424	4.67747	4.63231	6.15462	5.75439	5.50762	6.92047	6.45618	6.04534	6.78917	6.77202	7.96341	7.05821	7.06825	6.95146
102178870	LOC102178870	0.036508	0	0.075549	0.027489	0	0.155468	0.128747	0.17451	0.097754	0	0.143936	0	0.096646	0.176246	0.097779	0	0	0.045912	0.258829	0.024661	0.144461	0.185161	0.144586	0.209374	0	0.128076	0	0.261356	0.025038	0.140923	22.279	21.1309	18.4851	19.0788	25.3444	25.4547	18.5331	21.1585	18.2039	13.4265	17.1415	16.3109	12.3414	11.0499
102191635	MDM4	1.4153	4.57132	2.62764	3.45794	1.89495	2.11028	3.45331	0.802765	1.85853	3.70784	2.22916	1.89254	2.62215	0.807883	1.89427	3.67128	4.10202	6.13708	2.00341	2.4796	3.29177	3.00203	3.07547	4.34829	3.84008	6.56125	5.33913	2.044	2.48663	3.35238	20.1257	25.4866	27.9166	26.4507	28.5535	29.0053	29.1537	27.9233	30.8767	29.5151	34.8738	28.8668	32.7086	28.3536
102188416	LOC102188416	0.529974	1.03736	0.925713	0.596293	0.597214	0.755673	1.01395	0.488822	0.655219	1.4896	0.735741	0.583939	0.946173	0.482222	0.685743	1.49298	1.55195	2.3064	0.679141	0.958073	0.940168	0.802478	1.47104	1.49837	1.29042	1.64014	1.28129	0.68446	0.960816	0.958138	5.19126	6.10379	7.38819	4.88101	6.40724	5.80019	5.75896	6.45442	10.0232	9.35645	9.19513	8.44945	10.3368	11.3247
108636253	LOC108636253	0.095681	0.047333	0.029592	0.047236	0.04665	0	0.102529	0.053232	0.039773	0.104161	0	0.046342	0.062269	0.053761	0.039408	0.103743	0.044923	0.079187	0.055812	0.09899	0.076987	0.018649	0.092916	0.137351	0.079855	0.232048	0.205348	0.056357	0.09889	0.073672	1.71319	1.3413	1.5898	2.19931	1.05848	1.9517	2.25056	2.46439	2.08803	2.3736	2.35213	2.25931	2.06014	3.34337
102174331	LOC102174331	0.130023	0.27731	0.210604	0.169651	0.165325	0.181544	0.15502	0.137058	0.162971	0.195607	0.188825	0.158313	0.146727	0.136802	0.163012	0.194821	0.290334	0.209113	0.158346	0.181991	0.232952	0.239626	0.394992	0.338728	0.201492	0.547308	0.375947	0.159678	0.184441	0.234735	1.44662	1.75781	1.98495	1.09179	1.42253	1.54806	1.68369	1.24408	2.05576	1.6934	2.00971	1.40015	1.90417	1.46474
102178360	LDHAL6B	0.04202	0.127785	0.069599	0.101321	0.05208	0.036718	0.157285	0.037047	0.126374	0.104877	0.057614	0.054352	0.068991	0.037359	0.126406	0.104304	0.099489	0.137565	0.058153	0.070057	0.084449	0.099695	0.138867	0.102555	0.063718	0.280641	0.173201	0.05864	0.082698	0.085092	1.66336	0.958727	1.81701	1.79315	1.51612	2.33496	1.43275	1.44789	2.0798	1.86655	2.48563	1.89201	1.84453	1.87036
102171895	DYNC2H1	0.755697	0.994255	0.735928	0.64583	0.383448	0.585656	0.513189	0.546264	0.787473	0.718443	0.589803	0.384324	0.749919	0.546449	0.8026	0.713781	1.19493	1.77595	1.25571	1.00766	0.934489	1.14037	0.657324	1.40027	1.51866	1.40996	1.31997	1.2553	1.00484	0.938522	6.46972	6.0888	6.27438	6.35857	6.63021	5.84906	7.05393	6.80349	7.18741	7.63821	7.36464	8.18187	8.41359	8.57148
102188511	C13H10orf113	0.077576	0.312041	0	0.0784	0.030547	0.120795	0.208898	0.022932	0.13331	0.142453	0	0.030346	0	0.02316	0.132857	0.141881	0.11061	0.140676	0.136736	0.166853	0.040214	0.070964	0.225261	0.109647	0.020992	0.408182	0.221078	0.138071	0.169403	0.040553	4.0325	5.53489	8.01747	7.2196	6.57113	5.90924	7.04587	5.54651	6.45186	7.58074	6.60833	6.12351	7.46973	4.92928
108638254	LOC108638254	0.184777	0.430492	0.135869	0.181119	0.200922	0.100173	0.404502	0.201712	0.252175	0.350266	0.092452	0.201208	0.132518	0.199809	0.252115	0.370563	0.287285	0.325014	0.105403	0.173424	0.26272	0.142854	0.277332	0.374473	0.138899	0.626119	0.488419	0.106346	0.180354	0.257779	4.89723	5.02346	4.69578	4.81101	4.08066	5.69314	4.46066	4.11102	4.13126	5.33316	5.37118	3.80414	4.08095	5.05519
106503501	LOC106503501	0.737228	0.100948	0.070319	0.14201	0	0.075491	0.075992	0	0.274077	0.002807	0.118455	0	0.041274	0	0.274146	0.002796	0	0.095779	0.358211	0.101892	0.124986	0.08719	0.195663	0.21779	0.12983	0.225585	0.036341	0.361708	0.10345	0.12604	122.466	102.752	78.7333	108.194	128.654	118.118	72.0089	98.7309	104.291	75.4016	115.856	105.381	79.2825	53.8548
102185088	ASCC3	2.82618	6.36961	4.21548	5.83302	2.72155	3.8253	3.49357	1.81295	2.91189	4.36959	3.77308	2.7261	4.23053	1.82266	2.90692	4.36982	4.51734	5.99366	5.2066	5.27764	5.57234	7.515	5.0587	5.68235	6.6018	10.2784	5.63416	5.2153	5.28995	5.60411	21.4697	20.4516	21.1804	24.5954	22.0497	24.1244	22.5647	20.4904	17.6222	19.3056	23.512	20.9837	17.5278	19.1296
102171676	LOC102171676	1.91729	1.3775	1.04642	1.23557	1.52774	1.19701	1.75587	4.27301	1.26236	0.458823	1.34127	1.507	1.01264	4.3091	1.186	0.456689	0.675163	0.758029	1.2692	1.47179	1.59344	2.002	1.77811	0.77713	0.821183	1.58888	1.19291	1.23952	1.43117	1.59473	83.0798	78.1429	65.4219	58.75	69.294	72.5172	50.8443	65.5352	66.2974	61.2768	61.7508	73.2851	72.894	62.5638
102181130	PCNX1	4.32689	7.85014	6.97747	6.38146	4.49763	4.12912	6.20456	2.3835	2.05797	5.72538	4.31888	4.49242	7.13875	2.37281	2.06114	5.74118	8.4673	8.89074	2.21525	4.27801	4.39225	3.54318	3.58243	6.12296	5.80883	6.53076	5.47861	2.18412	4.29495	4.41619	23.9291	24.1296	26.1133	27.8508	23.487	26.7182	26.3058	24.0895	25.6561	30.7972	27.228	28.751	28.5685	27.7889
108637893	LOC108637893	0.016964	0.116409	0.025916	0.021728	0.054201	0.051766	0.117265	0.034128	0.130032	0.074167	0.078553	0.053842	0.033153	0.034467	0.129815	0.073869	0.05627	0.081993	0.208664	0.127822	0.044188	0	0.0882	0.083604	0.10215	0.164032	0.126111	0.20255	0.129642	0.037354	2.25443	1.77096	2.78496	2.6353	2.67557	2.51559	2.99956	2.24646	3.39116	3.13674	3.59068	3.91371	3.72036	2.92799
102179800	GAN	7.51225	11.5428	8.53999	9.50507	9.83803	9.31304	10.9895	3.51256	6.21516	7.31752	9.16841	9.81616	8.60295	3.4967	6.08594	7.30683	4.56452	4.96787	3.93405	7.36571	9.10034	7.18897	8.63232	8.58051	11.4031	11.5026	10.756	3.93859	7.31567	9.08185	37.5055	40.6398	46.7072	44.4502	45.1656	49.3399	47.9981	45.1189	39.4754	44.2492	46.528	35.3802	39.9297	34.6473
106503315	LOC106503315	0.05858	0.1795	0.129446	0.127735	0.072333	0.095533	0.259404	0.015316	0.126991	0.256624	0.138825	0.078643	0.152624	0.015468	0.127654	0.255878	0.283367	0.543648	0.127542	0.112919	0.157432	0.103577	0.217117	0.267799	0.224221	0.315666	0.387161	0.123578	0.112816	0.158689	2.80983	2.32994	5.39785	3.85666	2.91125	3.70255	4.12673	4.10699	4.29107	5.03803	5.0527	5.59905	5.84848	5.95595
108638052	LOC108638052	0.035922	0.113704	0.052828	0.03505	0	0.02469	0.048808	0.005095	0.032893	0.009491	0.028407	0.001088	0.048668	0.000664	0.032902	0.010351	0.044701	0.043346	0.103827	0.078724	0.026454	0.002456	0.047324	0.05156	0.032569	0.050631	0.097322	0.104383	0.080678	0.026677	1.72407	1.84526	1.68353	1.87733	1.68751	2.44911	2.06522	1.55365	2.5859	1.59533	2.46937	2.33527	2.72819	1.76695
108635514	LOC108635514	1.99751	1.49352	2.08816	1.86624	3.04379	3.37586	3.15258	0.744259	1.17362	1.57788	3.01685	3.03227	2.00892	0.71301	1.17391	1.40785	1.09153	1.7817	0.629079	0.855197	1.68403	1.0516	1.44866	1.67411	1.18998	3.28243	2.51114	0.631523	0.963278	1.69134	22.0271	22.4377	26.8066	32.1665	21.2843	30.9184	25.2639	23.9983	35.6117	31.8465	29.8962	31.294	30.7134	37.3519
106502157	LOC106502157	0.193306	0.387049	0.229621	0.402279	0.304386	0.154856	0.335459	0.11535	0.091551	0.270313	0.156009	0.303911	0.24016	0.113303	0.092441	0.273034	0.111426	0.169667	0.166576	0.114684	0.256146	0.341964	0.320347	0.284813	0.104821	0.525312	0.37192	0.163393	0.111592	0.261486	2.07955	3.0998	3.73773	3.11517	2.47431	2.78627	3.74419	3.11726	2.50208	3.29126	2.47169	2.82138	2.63463	3.63711
102180311	KIAA0825	0.450791	0.541172	0.499676	0.376488	0.196814	0.284807	0.208405	0.288601	0.401914	0.415053	0.197748	0.193101	0.553153	0.28722	0.390593	0.4144	0.612681	0.706702	0.583668	0.586446	0.500653	0.524129	0.47605	0.458966	0.744359	0.785062	0.594031	0.584041	0.587762	0.503117	3.17542	3.35584	3.31899	3.67088	3.50798	3.36196	3.12448	3.56955	3.8359	3.92399	4.28761	4.45503	4.22293	3.32801
102189949	ZDHHC21	0.930406	2.11989	1.27153	1.42176	0.99187	0.78096	1.30879	0.537461	1.27713	2.13094	0.767841	1.00489	1.29001	0.5381	1.2634	2.11688	1.22721	2.28455	1.72668	1.99777	2.291	2.83818	1.95148	1.7205	2.49756	4.73079	2.99419	1.72365	1.99776	2.34167	11.9967	12.6152	12.4122	13.6778	12.7659	14.8365	11.8422	12.8635	11.338	13.2184	14.8009	13.2612	10.9727	13.7502
102176095	PURG	0.460702	0.725756	0.670302	0.494136	0.430415	0.726281	0.639261	0.439938	0.600905	0.949979	0.782531	0.427482	0.731809	0.43154	0.57818	0.964075	1.52525	1.81234	1.44244	1.20464	1.19121	1.46497	1.17088	1.86154	1.08362	1.34831	1.01089	1.44311	1.19935	1.19115	2.71835	1.99218	3.03925	1.94735	2.77807	2.12428	2.30835	2.77559	2.69381	2.9687	2.75985	2.58307	3.77768	3.59954
108636076	LOC108636076	0.10051	0.128913	0.051748	0.039438	0.049897	0.074769	0.135416	0.044182	0.219251	0.105228	0.044178	0.049567	0.048179	0.044486	0.222838	0.109533	0.051131	0.131875	0.131653	0.122735	0.058578	0.072213	0.110251	0.171131	0.16576	0.20908	0.138465	0.132629	0.121123	0.056309	4.00312	3.91957	4.54738	4.18764	3.20637	3.87216	3.7054	3.76681	4.84748	4.81424	4.84795	6.14149	6.36515	7.01308
102187689	LOC102187689	0.072965	0.113488	0.030164	0.052802	0.043229	0.027694	0.121833	0.012675	0.121096	0.032711	0.049546	0.041499	0.001547	0.013861	0.118955	0.052042	0.018542	0.033232	0.161607	0.068405	0.024921	0.023367	0.114582	0.094834	0.048504	0.146434	0.161299	0.157925	0.067431	0.021504	3.44717	2.32366	2.68876	2.77663	2.99762	2.94466	3.98058	3.12124	4.4489	4.31483	3.2477	5.58493	4.37904	4.42593
102182405	LOC102182405	0.136693	0.323587	0.154192	0.237002	0.072775	0.053974	0.215932	0.083088	0.169052	0.176782	0.049149	0.072294	0.15545	0.089622	0.18418	0.172292	0.1624	0.173153	0.206592	0.116193	0.076778	0.087714	0.148014	0.339242	0.166997	0.460258	0.237699	0.206213	0.107076	0.077425	2.87929	2.98711	3.82332	3.55265	3.45122	3.23012	4.28757	3.8324	2.96851	3.73706	3.61265	4.11937	3.41948	4.03717
106502341	LOC106502341	0.167248	0.214802	0.038108	0.069347	0.163657	0.043025	0.179105	0.113683	0.03745	0.074778	0.029741	0.162576	0.016949	0.114814	0.03746	0.074334	0.165535	0.301547	0.116894	0.304033	0.070457	0.101683	0.348526	0.218853	0.280439	0.36792	0.259293	0.116184	0.308681	0.070789	3.07557	2.11478	3.24681	2.01103	2.44778	2.18589	3.23262	2.98102	3.24787	3.30947	2.75093	3.31078	4.12636	3.85104
102184017	LOC102184017	0.194994	0.359	0.241122	0.293728	1.12602	0.973772	1.26486	0.554283	1.74526	0.349009	1.15865	1.14251	0.236425	0.525326	1.79971	0.347333	0.758929	1.06279	0.580155	0.439391	1.41893	1.46473	1.14731	0.385741	0.318911	0.534218	0.252352	0.578554	0.473324	1.41046	74.5111	91.0236	52.5732	60.2757	83.7557	62.2489	46.9229	53.648	69.6952	53.353	56.3637	60.0972	72.3307	45.1821
102178586	LOC102178586	0.246972	0.180275	0.130022	0.204195	0.277463	0.097099	0.074126	0.742653	0.388676	0.095251	0.128755	0.27563	0.088545	0.748125	0.459725	0.094866	0.049759	0.199071	0.297902	0.223916	0.217016	0.665879	0.408038	0.165868	0.155094	0.491922	0.098422	0.299642	0.203918	0.215521	29.2887	25.9438	22.7033	145.191	95.1962	32.2017	24.5991	27.7722	81.5588	22.5886	27.6007	21.9908	62.7216	15.4348
102175404	ZNF618	1.12608	1.69817	1.4027	1.24009	0.852262	1.15456	0.65632	0.892697	0.439361	0.976092	1.09143	0.863675	1.39994	0.897576	0.438093	0.973922	1.18186	1.35705	1.08412	0.741658	0.679993	1.25337	0.807671	0.961695	0.786031	2.16998	0.897932	1.07884	0.745682	0.686216	10.0778	8.19676	7.39212	8.69921	9.28288	7.99065	7.88349	9.99372	8.37795	7.76337	8.60443	8.73484	6.72088	6.56809
102179584	RC3H1	3.61569	5.12631	5.29195	4.03961	3.0741	2.64647	4.0331	1.39302	2.25364	5.85475	2.75928	3.10114	5.15355	1.41495	2.26088	5.83456	6.60842	8.33319	3.4671	6.14553	5.11141	5.94453	5.21334	6.67333	7.40497	8.60905	6.12948	3.4938	6.1239	5.11793	21.1618	26.7544	24.2679	24.1344	23.258	25.8801	23.5571	24.9039	22.3315	24.6143	23.3268	23.3725	26.1418	26.5687
102182306	RFX3	0.361759	0.442075	0.39359	0.378804	0.141204	0.21826	0.33605	0.125284	0.284811	0.494474	0.201922	0.142827	0.386717	0.12166	0.287231	0.486655	0.692272	0.937986	0.344445	0.80696	0.583663	0.692008	0.362738	0.766098	1.48024	0.768629	0.606822	0.342911	0.815128	0.586397	3.80615	4.29822	4.0843	4.2541	3.96282	3.30088	4.10217	4.13914	3.91433	3.49274	4.09183	4.81708	4.02703	4.39229
102170362	LOC102170362	0.142281	0.119771	0.142852	0.075437	0.145216	0.140143	0.114183	0.102397	0.113316	0.115738	0.194839	0.143882	0.202235	0.115314	0.113345	0.152137	0.049221	0.10437	0.113396	0.191966	0.064723	0.126102	0.029497	0.116007	0.111779	0.287598	0.235034	0.105486	0.194575	0.068471	2.03447	1.24041	1.52314	1.64603	2.11781	2.22506	2.1799	2.15896	2.41723	3.37147	2.69732	3.09106	3.17588	1.58113
102183280	LOC102183280	4.6468	3.62524	2.04351	2.89024	1.77424	1.89197	1.48854	6.29803	2.18603	0.551502	1.91979	1.78059	1.80112	6.28379	2.1698	0.549011	0.805806	0.730685	3.38474	2.44576	2.46128	4.85283	2.50242	1.96972	2.18971	3.3018	1.61783	3.34541	2.36616	2.43784	96.2016	151.913	106.985	131.341	167.849	140.824	98.6585	123.344	118.594	111.781	128	110.76	94.3049	78.235
102176301	KIAA1549	0.656417	1.18362	0.807002	0.823441	0.499564	0.503655	0.518507	0.363939	0.226303	0.432533	0.529726	0.500803	0.76537	0.36679	0.229356	0.431411	0.421065	0.680645	0.535899	0.494473	0.753469	0.878446	0.514525	0.477027	0.407513	1.09559	0.581265	0.542181	0.505292	0.746341	4.84912	4.84758	4.00638	4.45029	5.55565	4.40551	4.5157	4.50658	3.95833	3.37964	3.99301	3.72936	3.35392	3.07276
102187268	LOC102187268	0.206642	0.089879	0.024433	0.041447	0.051576	0	0	0	0.076194	0.077154	0	0.050974	0.018878	0	0.076214	0.076845	0	0.039552	0.045845	0.132735	0	0.05191	0.020068	0.074315	0.056229	0.17487	0.11043	0.046293	0.132432	0	2.11942	3.36406	3.67911	3.53372	3.21669	3.86716	2.808	2.60473	3.5372	3.31196	4.09083	5.3168	2.74104	4.69439
102172526	USP9X	6.51075	8.08786	7.75176	7.708	5.09797	5.29175	7.33457	2.36522	3.98729	8.31159	5.29394	5.10441	7.6724	2.39278	4.01508	8.32304	8.84701	9.54936	4.85747	7.0865	6.83795	6.76754	6.28398	8.47324	12.8748	8.80635	11.004	4.85308	7.1187	6.85294	36.904	31.2453	24.6718	37.9273	35.121	35.8874	38.6019	36.3606	36.6074	34.0647	36.4504	38.9653	35.159	33.5185
102177684	LOC102177684	0.300213	0.831491	0.546565	0.37398	0.553363	0.482576	0.453825	0.239594	0.173311	0.484225	0.467172	0.553568	0.561843	0.239745	0.173356	0.489747	0.89308	0.69671	0.186177	0.612016	0.865044	0.677184	0.579257	0.884082	0.498739	0.733742	0.500896	0.187995	0.608422	0.874993	2.52815	2.83177	4.17614	3.28236	3.52316	3.22398	4.33052	4.19959	3.89085	4.5138	5.08841	3.54145	3.41989	3.00462
102190124	LOC102190124	0.194133	0.536947	0.329291	0.270454	0.324572	0.239507	0.310932	0.041812	0.062046	0.405225	0.146403	0.322427	0.330653	0.042227	0.062062	0.423514	0.650061	0.717164	0.185704	0.305751	0.492181	0.147125	0.352667	0.503109	0.278256	0.763573	0.595735	0.175923	0.301057	0.485496	3.28025	4.04909	4.52896	5.5471	4.33379	5.77048	4.58063	5.42065	5.87211	4.69879	6.90812	5.94453	5.99428	4.50488
108638054	LOC108638054	0.203341	0.281848	0.101519	0.134082	0.143345	0.196524	0.086714	0.150516	0.124144	0.123633	0.199151	0.156163	0.087204	0.151498	0.128657	0.123137	0.082689	0.092937	0.159822	0.163716	0.232902	0.290255	0.193286	0.293418	0.301926	0.602869	0.249768	0.158609	0.17188	0.233755	1.57759	1.16516	2.29891	1.69108	1.80667	1.98487	1.44673	1.67375	1.40934	1.80418	1.78864	1.46878	1.88979	2.61944
102188027	WNK3	0.081395	0.288382	0.130793	0.128552	0.072602	0.098024	0.108581	0.020594	0.076336	0.121256	0.113573	0.072123	0.132638	0.02409	0.076286	0.12185	0.089812	0.13534	0.149832	0.116002	0.104846	0.197591	0.132658	0.215179	0.174861	0.347112	0.203087	0.151952	0.117665	0.109773	1.22001	1.6149	1.20812	1.32473	1.62891	1.58603	1.58274	1.60576	1.26935	1.16047	1.39037	1.50639	1.51037	1.29092
108637397	LOC108637397	0.048179	0.120424	0.059423	0.050152	0.010401	0.013166	0.062826	0.008866	0.029723	0.077348	0.012479	0.010333	0.05668	0.007989	0.02973	0.076971	0.108638	0.134907	0.110632	0.045513	0.03321	0.048685	0.084755	0.076863	0.084467	0.170025	0.089229	0.112935	0.043808	0.039103	1.46484	1.14785	1.93306	1.6561	1.24115	1.42899	1.32518	1.66573	1.99638	1.99039	2.25638	2.21005	2.09281	2.24964
102178027	LOC102178027	0.703189	0.516362	0.222116	0.186918	0.180341	0.375155	0.13601	1.20893	0.280501	0.162353	0.347938	0.179149	0.284141	1.24165	0.280573	0.102812	0.041175	0.199465	0.64819	0.207295	0.221521	0.48855	0.159313	0.028003	0.142601	0.471818	0.319528	0.603794	0.210464	0.223092	35.053	47.7556	40.3989	37.2422	43.1063	37.6027	37.4607	36.4056	31.4037	38.7152	33.3451	32.7244	23.0767	26.5018
102183560	EPG5	1.778	3.61436	2.58714	2.7178	1.90471	1.94992	2.7192	1.04285	0.942257	2.5463	1.86053	1.91253	2.52336	1.05019	0.952117	2.55908	3.02523	2.9339	1.12199	1.82037	2.44035	1.95876	2.08253	3.35214	3.06993	3.69391	2.97456	1.12718	1.8376	2.43353	11.2461	9.0939	11.9078	11.3215	11.5767	11.9406	10.8977	11.3634	13.2168	12.532	14.4033	13.6263	12.7102	12.3329
102168932	PLXNA2	3.68302	7.30577	5.38845	4.65057	4.11646	4.57256	4.42303	3.9331	1.37883	3.64957	4.55725	4.10132	5.3068	3.91966	1.35951	3.64865	2.70714	3.68837	2.54439	2.41461	4.05615	4.52999	2.45781	3.61296	2.72694	6.15602	3.14719	2.49831	2.41362	4.06824	28.337	28.7977	27.8509	31.5337	33.8619	31.0254	28.9649	29.1302	31.3645	27.0195	27.8084	26.4324	21.2742	19.2085
102189076	MBD5	0.701849	1.01419	0.921016	0.666589	0.403389	0.618037	0.496625	0.273992	0.534731	0.841184	0.603635	0.39234	0.928959	0.272779	0.52483	0.841108	1.13431	1.12239	0.476466	0.540675	0.614723	0.609513	0.537413	0.777388	0.924685	1.11869	0.857518	0.483709	0.536517	0.611191	4.18079	3.90568	3.92576	4.31757	3.68922	4.39602	4.31823	4.17117	4.40107	4.48568	4.15963	4.4852	4.34624	3.6627
102178446	FZD3	1.43172	2.6483	1.61086	1.56904	1.26505	1.50836	1.32497	0.860901	1.36549	1.79665	1.5316	1.2624	1.59928	0.864184	1.35682	1.79973	1.6018	1.31097	0.974469	1.98533	2.76437	2.28764	1.18321	1.9354	1.70867	2.25934	2.42535	0.980146	1.97951	2.76232	8.27609	7.788	8.50072	8.7434	8.89367	8.59633	8.26025	9.46852	7.68742	7.42172	9.30319	6.79232	6.64554	5.13286
102179547	LOC102179547	0.117656	0.201997	0.117661	0.241327	0.125681	0.102577	0.196675	0.037647	0.241581	0.272666	0.052345	0.124614	0.110622	0.038021	0.239299	0.271571	0.245939	0.403258	0.349792	0.202972	0.26475	0.115818	0.238482	0.378631	0.287889	0.498824	0.277841	0.35303	0.218229	0.270283	2.69458	2.58158	3.1422	2.75577	3.09451	2.56673	3.00557	2.78606	3.68514	2.98008	3.71075	2.03102	2.47546	2.96556
102190444	LRBA	3.64632	5.752	4.55012	4.64924	1.86969	3.72492	3.37281	1.84139	2.76441	3.63738	3.60887	1.87334	4.45594	1.86273	2.78357	3.6353	6.02705	6.71437	2.70476	4.67826	3.66108	4.30308	3.95529	6.31443	7.09856	6.6319	6.38707	2.72931	4.69199	3.65519	20.3411	17.1807	21.4145	22.4111	20.3539	21.2652	21.8784	21.4759	22.3372	22.8143	22.5958	25.5559	25.5515	23.1411
102191563	LOC102191563	0.050821	0.20027	0.027642	0.037231	0.011799	0.029971	0.130396	0.006908	0.086256	0.059587	0.047029	0.011721	0.017198	0.006977	0.086277	0.052507	0.061156	0.077229	0.05159	0.110419	0.108988	0.061512	0.162516	0.171817	0.06999	0.287876	0.207066	0.052094	0.111437	0.120059	2.78225	3.08288	3.06971	2.81264	2.58527	2.98251	2.4452	2.37718	3.32111	4.14249	4.40167	4.10572	4.16127	3.30613
102174121	ZNF483	0.012348	0.05922	0.018761	0.024336	0.006701	0.014581	0.041363	0.006662	0.009008	0.010719	0.02288	0.006657	0.014411	0.006728	0.00901	0.010676	0.030208	0.0342	0.02674	0.028763	0.021939	0.033369	0.021157	0.032052	0.019789	0.068893	0.039819	0.027001	0.027097	0.019911	0.40469	0.484579	0.56237	0.358399	0.279346	0.261357	0.373294	0.49683	0.210379	0.281335	0.236703	0.27867	0.47521	0.279156
102171295	PRKAA2	0.202949	0.590828	0.362854	0.319737	0.173252	0.197931	0.304346	0.169198	0.246437	0.556498	0.172892	0.176737	0.342557	0.170025	0.246449	0.558356	0.573489	0.930411	0.356024	0.558198	0.390945	0.685647	0.428661	0.697604	0.612692	0.939506	0.635233	0.361148	0.557546	0.400128	2.8356	2.32763	2.23728	3.36645	2.65243	3.28101	2.62298	2.51902	2.84102	2.75845	3.6717	3.45458	3.07722	2.90391
102181715	LOC102181715	0.015329	0.049236	0.010432	0.024166	0.000835	0.009205	0.009551	0.018369	0.02964	0.009651	0.014444	0	0.021369	0.018552	0.029648	0.009612	0.021494	0.01062	0.005118	0.009226	0.036678	0.024762	0.043849	0.051221	0.043036	0.136562	0.08044	0.005168	0.008705	0.043912	0.740761	0.919119	1.28343	1.05623	0.929173	1.00559	0.978799	1.01452	0.914356	0.946055	0.990352	0.805099	1.04259	0.682982
102174631	HEPHL1	13.3281	33.0183	15.998	20.888	12.5118	14.289	9.91502	11.7142	5.45432	12.1928	14.3787	12.5151	15.6597	11.7842	5.43495	12.2321	7.09893	11.9112	28.739	28.4722	28.3876	50.5504	18.8047	22.171	22.8257	58.7361	17.4923	28.7243	28.737	28.4265	137.994	136.871	140.507	143.197	163.858	128.768	129.011	148.864	72.0884	85.7245	106.049	70.5567	83.1177	88.956
102177059	IFNE	0	0.099036	0.046634	0.030768	0.001985	0.096228	0	0.019732	0.067053	0.044944	0.094667	0.001972	0.059656	0.019928	0.06707	0.044764	0	0.027377	0.081712	0.095946	0.100982	0.196605	0.05189	0.232354	0.070346	0.25592	0.034587	0.08251	0.097412	0.101834	1.0503	2.64837	2.8586	2.49748	2.03552	2.74959	2.76438	1.78946	1.74183	4.23169	2.52416	2.09712	2.15942	1.22814
102188259	PEAK1	1.04761	1.36241	1.74846	1.74001	0.92074	1.19283	1.41877	0.585989	0.678606	1.53199	1.26666	0.921891	1.77294	0.584572	0.685344	1.52916	1.4856	2.08159	0.847552	0.644321	0.535392	0.538333	0.807508	1.17341	1.60281	1.3717	0.990239	0.8373	0.644076	0.533417	9.91993	7.82998	9.04897	8.79126	6.99803	7.12193	8.51434	8.98924	8.55207	8.02732	7.1944	10.5885	8.74507	10.2491
108637530	LOC108637530	0.090727	0.203498	0.148253	0.116731	0.02701	0.123663	0.125282	0.128671	0.076631	0.153491	0.080997	0.026832	0.188218	0.129452	0.076633	0.14745	0.212933	0.238711	0.168168	0.190345	0.118522	0.235266	0.239896	0.492205	0.353985	0.359131	0.197804	0.185877	0.193353	0.119637	1.26964	1.13848	1.1716	1.9395	1.8372	2.25316	1.8088	1.81313	2.1324	1.62134	2.67731	2.38209	1.66585	2.28097
102186849	PCDH7	2.90985	4.73696	4.70047	4.88949	3.33167	3.38432	2.6997	1.24925	2.19236	4.6297	3.42183	3.31949	4.70946	1.25376	2.17915	4.64044	2.91041	5.52808	2.92511	5.71129	4.84061	4.6726	7.65518	6.0944	5.78781	8.79876	5.65653	2.96502	5.71558	4.85216	22.0093	22.2781	19.4219	19.0617	22.0436	22.651	19.8951	20.9268	20.4916	20.2342	20.1958	18.5229	21.2244	21.3594
102189847	SEPT11	9.39314	9.4827	10.1205	10.2256	7.78165	8.64893	9.42172	3.96183	6.2763	11.0737	8.60134	7.81551	9.98681	3.97847	6.3092	11.1183	13.9977	12.6084	8.90854	7.81846	6.93921	9.78543	6.92284	6.32765	5.72276	8.07002	6.8791	8.94825	7.78099	6.94909	51.529	41.6044	43.2223	41.2991	49.0069	39.076	47.1063	44.7563	43.7856	39.8756	35.4613	40.829	41.9332	37.2134
102191292	GREB1L	0.2105	0.398896	0.219022	0.193013	0.150939	0.175573	0.210521	0.082239	0.070401	0.196954	0.174695	0.152215	0.226263	0.08473	0.070248	0.188626	0.244703	0.394557	0.081403	0.146702	0.166018	0.221792	0.145372	0.256429	0.223576	0.28088	0.239242	0.082104	0.151451	0.161229	1.18338	1.35601	1.35866	1.32724	1.22227	1.61336	1.37383	1.33335	1.1409	1.18274	1.38185	1.37539	1.33317	0.745584
108634082	LOC108634082	0.100869	0.088361	0	0.067071	0	0	0.155648	0	0.082537	0	0	0	0	0	0.081903	0	0	0.056942	0.076894	0.170217	0.244406	0.164361	0.175429	0.036295	0.07431	0.232489	0.24375	0.077645	0.172819	0.238777	2.55328	2.18957	3.76339	2.64934	2.52489	2.70696	3.01421	2.61779	2.87142	3.49779	2.01178	2.63516	3.09716	2.72305
108635093	LOC108635093	0.279136	0.169184	0.123735	0.199816	0.036615	0.017003	0.030136	0.408087	0.18079	0.126693	0	0.036373	0.100076	0.411279	0.180836	0.126184	0.056239	0.070732	0.305297	0.100971	0.101159	0.222128	0.22793	0.060491	0.11858	0.238215	0.092074	0.306957	0.114725	0.103266	6.77208	8.83032	6.56018	8.45685	9.92049	8.40703	6.34212	6.84186	8.38479	6.64973	7.86657	6.58669	7.71542	5.19585
102174853	DGKH	0.482166	0.769715	0.606866	0.826779	0.360699	0.530671	0.769539	0.187551	0.541886	0.920217	0.483416	0.363506	0.614809	0.189971	0.548395	0.920138	0.829493	1.55242	0.440857	0.529416	0.599434	0.563526	1.04863	1.18793	1.3886	1.92374	1.65749	0.430077	0.529159	0.597635	6.58776	6.86878	8.33111	7.8108	7.24996	7.77344	7.91048	6.32338	7.4014	9.20027	8.38137	9.60749	8.90273	11.8207
102180549	LOC102180549	0.995035	0.79181	0.593186	0.85581	1.30845	0.905116	0.924935	1.49419	0.68879	1.00016	0.902936	1.32447	0.561564	1.49619	0.714811	0.971529	1.35841	1.08482	2.16765	1.00233	1.3385	1.62638	2.17022	1.19014	0.508672	1.33777	0.579246	2.16689	0.994415	1.32685	17.9891	17.5026	16.0315	13.7823	17.3754	18.2257	13.7145	17.5662	14.9375	13.6679	14.5079	13.6662	11.8843	9.71704
102169355	LCOR	1.6901	2.7964	2.6752	2.37325	1.34331	1.3496	2.33725	0.567154	1.16877	2.78117	1.29525	1.35529	2.582	0.567495	1.18421	2.78308	3.42224	4.48235	1.37674	2.52258	2.26275	2.47379	2.33029	3.1446	3.45379	4.09599	3.3108	1.38744	2.53666	2.26861	12.1557	11.328	12.1306	12.1899	12.4896	11.7025	12.6791	12.4493	13.2316	12.8844	12.7081	14.031	12.9885	12.7547
102181424	LOC102181424	0.600746	0.949781	0.870062	0.850897	0.855572	0.616001	0.944823	0.353889	0.582201	0.877856	0.653582	0.851164	0.83067	0.356189	0.594888	0.897657	0.861775	1.29471	0.317671	0.320322	0.593832	0.589201	0.689109	0.939592	0.474228	1.20077	1.2116	0.308486	0.324481	0.58987	5.90106	4.9665	5.27178	4.86206	4.66089	5.32892	5.80103	4.79027	4.83023	5.53649	6.3002	5.72634	6.45123	5.92068
102183001	NF1	1.96801	2.85697	3.0195	2.85711	1.3819	1.74677	2.26018	0.716462	1.29452	3.37126	1.83454	1.39148	2.97994	0.714891	1.28616	3.3662	3.75519	4.3933	1.5587	2.15614	1.60518	1.86921	1.70407	2.83932	2.70627	3.16113	2.69857	1.5468	2.15624	1.61059	15.3074	11.7652	14.0566	14.2699	13.6713	13.6889	14.0142	14.4078	16.4126	15.28	14.4696	17.5061	16.9843	16.5123
108636236	LOC108636236	0.205345	0.167966	0.116422	0.095765	0	0.0378	0.289266	0.187536	0.322244	0.019396	0	0	0.148932	0.189401	0.434913	0.019318	0.035345	0.320238	0.083802	0.234257	0.016173	0.088797	0.107624	0.267771	0.123926	0.270145	0.251581	0.058465	0.237838	0.016309	3.51504	5.70418	7.05449	5.25312	4.43056	6.16599	7.33711	4.34852	5.45113	5.10751	6.92296	7.2774	8.23328	8.10846
102171518	DMXL2	0.274061	0.553169	0.361705	0.329196	0.16461	0.192701	0.111653	0.052874	0.163142	0.35947	0.179714	0.161147	0.378039	0.053126	0.158729	0.360933	0.290743	0.361949	0.306588	0.379961	0.502285	0.602584	0.294715	0.486052	0.632738	0.865024	0.52284	0.326852	0.378469	0.508609	3.09307	3.65041	3.3991	2.16291	4.60746	3.82333	5.13736	2.9788	3.55918	4.75596	3.56694	2.95524	2.9914	4.00466
102180258	POLQ	0.323964	0.752467	0.547701	0.586028	0.284994	0.36617	0.502173	0.161081	0.202388	0.509226	0.356905	0.279552	0.562356	0.160981	0.192432	0.508315	0.582124	0.651261	0.407046	0.690947	0.658732	0.776043	0.620367	0.818996	0.961	0.826774	0.874963	0.415138	0.696392	0.653669	1.92333	2.10478	2.45341	2.16345	2.37016	2.49803	2.19232	2.25262	2.28493	2.61467	2.38709	2.64704	2.73413	2.15454
108638291	LOC108638291	67.1635	143.346	71.4503	125.346	114.668	135.349	83.0388	66.6261	59.862	69.8268	145.149	114.196	100.966	66.7393	59.5282	70.5623	31.2572	25.4258	62.7928	188.174	164.554	117.253	80.2947	135.065	91.5229	113.054	117.617	89.2588	195.217	176.859	816.759	702.003	1019.91	934.641	601.442	526.718	497.613	1172.91	301.478	352.839	649.531	483.34	459.624	356.713
108637381	LOC108637381	0.28979	0.168051	0.113968	0.223505	0.123635	0.09407	0.220462	0.0638	0.241127	0.11606	0.076636	0.122378	0.061439	0.065207	0.218831	0.115595	0.045711	0.278743	0.04605	0.090274	0.19441	0.184453	0.311997	0.276052	0.171744	0.49907	0.217298	0.045117	0.091452	0.196049	3.1016	3.98997	3.65985	4.83995	4.78944	5.09111	4.0836	4.32116	4.78288	3.41856	4.17453	5.44252	4.01823	4.4918
102186097	TNRC6B	1.49203	2.65565	2.49106	2.27553	1.1597	1.63207	2.26382	0.446593	1.06695	2.53195	1.56512	1.16384	2.45327	0.44271	1.14208	2.55379	3.13291	3.68492	1.01429	1.54404	1.3714	1.3877	1.69319	2.24021	2.02321	2.58447	1.87803	1.00767	1.52872	1.34143	14.6255	10.9873	13.9321	12.9666	13.4784	13.1373	13.2555	13.7442	16.1531	13.8943	13.3943	16.432	16.8276	15.8497
102169347	LOC102169347	0.526177	0.603126	0.340291	0.279025	0.372551	0.316324	0.3141	0.717997	0.146448	0.168726	0.197961	0.428196	0.443606	0.728238	0.146485	0.168049	0.244102	0.26412	0.318189	0.290866	0.457252	0.531547	0.404347	0.772929	0.372296	0.472096	0.513218	0.326472	0.295183	0.448362	4.80006	5.50159	6.14778	4.88408	6.17932	5.97464	4.83451	5.38511	5.50938	3.27342	7.3246	5.0759	5.1456	5.548
102182782	LOC102182782	0.051741	0.227534	0.141526	0.050748	0.040977	0.065516	0.118204	0.046846	0.062248	0.086542	0.063984	0.035141	0.132902	0.047312	0.066449	0.089509	0.094328	0.182596	0.044522	0.061663	0.085356	0.042281	0.067952	0.102553	0.043097	0.139621	0.157996	0.044957	0.056483	0.080823	1.16614	0.876024	0.761713	0.877443	1.11973	1.37936	1.35507	1.33621	1.40687	1.43187	1.41543	1.46664	1.0801	1.2347
108636246	LOC108636246	0.060205	0.089151	0.061476	0.123439	0.051077	0.082579	0.197499	0.041718	0.027804	0.039102	0.072271	0.050739	0.061261	0.041978	0.027811	0.038945	0.054887	0.128945	0.028785	0.027755	0.051338	0.029571	0.027562	0.061298	0.022124	0.20069	0.113224	0.029066	0.028128	0.052862	1.08076	0.853328	1.11939	1.08814	0.805504	1.26641	0.932529	0.748612	0.667913	0.747336	0.833973	1.16123	1.06433	1.02215
102189959	JMY	3.51692	6.13871	4.66651	4.94054	4.57368	3.7347	4.50638	1.32069	2.63932	4.88637	3.63867	4.58268	4.64548	1.33011	2.65846	4.9084	4.03642	4.5448	2.62523	6.186	6.70093	6.48002	3.48024	5.06879	4.84245	6.43615	4.99275	2.62265	6.23971	6.70052	23.376	23.1795	24.2292	21.3342	22.6875	24.2448	23.3502	23.2416	15.9325	19.3257	20.9618	16.343	14.1842	16.0675
108637164	LOC108637164	0.130916	0.190047	0.07567	0.106441	0.041303	0.025484	0.119602	0.048336	0.067549	0.226343	0.026734	0.05702	0.09288	0.049984	0.076762	0.22542	0.221337	0.231546	0.168737	0.207745	0.205294	0.177839	0.168071	0.355323	0.263709	0.381395	0.442023	0.179199	0.222004	0.206364	0.868319	1.38255	1.22358	1.58974	1.42079	2.07809	1.29161	1.49995	1.50676	1.87468	2.48591	2.29149	1.54719	1.48009
102176420	HOMER1	0.418887	0.936956	0.633924	0.705498	0.458581	0.419664	0.428026	0.254528	0.553554	0.803843	0.385659	0.4554	0.621814	0.253438	0.553313	0.812274	0.775084	1.29355	0.563465	0.921273	0.865458	1.37552	0.988251	1.42268	0.830254	1.59419	1.01119	0.566994	0.921949	0.868989	3.50153	3.93227	3.91719	4.27483	4.07833	3.5832	3.79854	3.46128	3.36826	2.44714	3.3542	3.04588	3.28212	2.18059
102187823	LOC102187823	0.179735	0.20954	0.261099	0.08471	0.098218	0.285588	0.16605	0.194373	0.159854	0.214819	0.269658	0.091266	0.294262	0.18411	0.143019	0.206139	0.775813	0.85484	0.323636	0.305578	0.162623	0.190748	0.238505	0.329012	0.337699	0.539176	0.303642	0.331	0.307146	0.167659	1.79638	0.943551	1.9391	1.90768	1.78289	1.69899	1.86399	2.2427	3.16911	3.10445	2.97643	3.49114	3.16516	2.72643
102183378	LOC102183378	0.04977	0.323061	0.164451	0.234896	0.203019	0.092467	0.216369	0.154055	0.087061	0.268752	0.08819	0.200058	0.145073	0.155255	0.08705	0.275029	0.689736	0.658307	0.143535	0.447164	0.204153	0.249432	0.295015	0.481822	0.414835	0.550463	0.519444	0.147304	0.438775	0.203106	0.889138	2.6591	3.23075	2.06645	1.87128	2.20235	3.67927	2.52917	1.75733	3.69307	3.11572	2.01747	2.72975	3.73924
102183609	ATAD2B	2.07342	4.16104	3.08311	2.85419	1.70645	2.04805	2.47835	0.618176	1.2653	3.68121	1.98485	1.71077	3.09783	0.628339	1.29931	3.7002	3.14819	4.60458	2.33839	3.71535	4.07955	4.55801	3.66178	3.95017	5.14504	6.65085	4.8392	2.35798	3.72482	4.06754	15.8896	17.5173	17.0633	17.1022	18.1585	18.2818	18.2603	18.1084	15.3618	18.1249	20.3379	17.2268	15.9279	18.2721
108633191	LOC108633191	2.54655	8.7623	6.64777	6.22155	4.02345	3.8872	5.10407	1.38542	1.47425	5.32334	3.888	3.99513	6.57292	1.39573	1.49457	5.33569	4.63364	4.43885	1.94496	3.82107	4.30012	3.84315	2.24204	4.17675	3.42265	5.41368	3.72292	1.95526	3.80099	4.31635	32.0222	30.3493	33.1508	34.6311	36.3779	33.2413	30.0981	34.1267	32.378	28.2411	29.8388	29.6692	26.5715	22.3181
108636730	LOC108636730	6.06194	4.55337	4.08569	5.61811	4.86232	6.06126	2.91353	15.5647	16.2227	6.6789	6.287	5.83803	4.9109	14.3203	18.2847	7.00259	3.63949	3.25183	11.2403	7.55339	7.19751	7.54673	7.56123	7.79793	7.73085	5.84542	5.91782	10.9314	6.49358	6.27879	326.693	151.759	304.428	288.443	338.834	327.567	281.312	310.866	272.79	336.079	396.339	369.893	333.394	380.579
108635607	LOC108635607	0.124489	0.229572	0.120098	0.156748	0.160224	0.203865	0.218611	0.044949	0.162821	0.143607	0.20729	0.19713	0.227254	0.030116	0.263939	0.160691	0.115621	0.215178	0.259458	0.249988	0.20806	0.143281	0.349233	0.215989	0.130392	0.322254	0.225677	0.289123	0.26672	0.258819	1.39287	1.40529	2.11982	2.0718	1.58727	2.22661	2.04866	1.57029	1.98943	1.82841	2.64812	1.86468	1.93837	1.63335
106503038	LOC106503038	0.013846	0.142584	0.001274	0.003325	0	0	0.032704	0	0	0	0	0	0.016294	0	0.002539	0.001116	0.00777	0.077587	0.074009	0.048753	0.092538	0.017766	0.074437	0.114121	0.029174	0.171592	0.074912	0.073017	0.055353	0.087795	1.62198	1.09594	1.97754	1.76829	1.28659	1.73842	2.76546	1.21316	2.20228	1.68738	2.21695	1.93824	2.88711	2.93257
106502907	LOC106502907	0.396936	1.03456	0.547375	0.408396	0.322269	0.415149	0.624371	0.145455	0.175752	0.451189	0.199102	0.3492	0.549309	0.15049	0.175797	0.437997	0.545985	0.905338	0.3032	0.288397	0.580358	0.246365	0.379474	0.532345	0.550799	0.807119	0.43926	0.330454	0.273807	0.569686	2.92087	4.95113	4.2526	3.29821	4.19067	4.55434	2.80105	4.60699	4.59603	4.60608	5.52174	4.43852	4.29868	4.48087
102170528	LOC102170528	0.039718	0.080589	0.020217	0.085064	0.022114	0.027037	0.109929	0.037375	0.16674	0.080925	0.042424	0.021968	0.025862	0.037746	0.161216	0.0806	0.01674	0.14883	0.064435	0.079094	0.025796	0.043395	0.053724	0.100588	0.102321	0.454326	0.181025	0.065065	0.061402	0.025431	3.61596	2.72635	4.53961	3.61369	4.53859	4.27087	2.66858	4.23586	5.54479	3.65279	3.8611	5.50913	5.35161	3.35208
106502103	LOC106502103	0.13738	0.232495	0.191501	0.13382	0.202783	0.154714	0.242673	0.040267	0.132059	0.279072	0.155023	0.206198	0.188285	0.039851	0.137642	0.282847	0.272449	0.442643	0.161133	0.324097	0.292397	0.287657	0.345134	0.32436	0.474685	0.484105	0.622542	0.15988	0.322369	0.314767	1.2903	1.70327	1.48904	1.87599	1.31258	1.43648	1.65426	1.2029	1.48689	1.37579	1.87592	1.51013	1.68143	1.82088
102175596	SLCO5A1	0.72455	1.04146	0.615146	0.745741	0.555957	0.356504	0.21896	0.258055	0.169112	0.462829	0.345013	0.553103	0.585657	0.257277	0.176242	0.464836	0.258356	0.323349	2.22572	2.16395	2.58012	7.43422	1.6752	2.49423	1.0441	4.68662	3.78122	2.26688	2.17509	2.57263	6.75143	7.52546	6.98583	6.85323	8.55752	5.76983	6.68554	7.86778	3.42004	4.64874	3.69161	2.18736	3.95317	5.21767
102183224	LOC102183224	0.31887	0.145625	0.358269	0.144639	0.209294	0.322964	0.193102	0.244621	0.147311	0.154277	0.241193	0.207912	0.323573	0.233218	0.162546	0.153657	0.174666	0.496238	0.317421	0.423021	0.164571	0.240366	0.40302	0.273071	0.187346	0.500795	0.402711	0.320368	0.429133	0.148509	2.4399	1.85021	3.16928	2.02413	2.03912	2.63004	2.10075	1.92387	2.14619	3.02203	2.90501	3.67275	2.79024	2.94969
108636346	LOC108636346	0.102486	0.154223	0.047308	0.057259	0.036107	0.070721	0.142032	0.015832	0.048209	0.15949	0.059834	0.035869	0.03452	0.015989	0.048218	0.158722	0.099944	0.184137	0.010969	0.033571	0.070608	0.031661	0.134118	0.164077	0.040326	0.250947	0.169625	0.011076	0.034084	0.071088	1.54718	1.14569	3.34314	2.55008	2.51665	2.62899	2.74937	2.53188	2.34191	3.13187	2.63649	3.48453	2.66555	2.89028
106502184	LOC106502184	0.027318	0.044911	0	0.015904	0.018377	0.023565	0.038876	0	0.022172	0	0	0.018256	0	0	0.022177	0	0.00931	0.021406	0.029032	0.027078	0.063783	0.020202	0.013835	0.035393	0	0.033083	0.013796	0.029316	0.027492	0.064321	1.18401	0.442888	0.803786	0.906655	0.839175	0.961973	1.1793	1.05841	0.75492	0.835254	0.758136	1.66273	0.982034	0.949299
108638519	LOC108638519	0.014366	0.078206	0.007104	0.023182	0	0.019288	0.048309	0.017917	0.048062	0.044923	0.022388	0	0.009087	0.018095	0.066724	0.044742	0	0.032357	0.064541	0.028944	0.023755	0.01684	0.041009	0.052684	0.016923	0.095632	0.101025	0.065171	0.029331	0.026935	1.34173	1.3191	2.03682	1.19197	1.54821	1.06953	1.73443	1.54882	1.73255	1.50255	1.76205	1.53611	2.07272	2.20712
102178844	ZBTB37	0.302355	0.340927	0.270656	0.310992	0.119906	0.086275	0.251975	0.064407	0.187632	0.335205	0.085085	0.125107	0.271016	0.065006	0.185751	0.343793	0.40645	0.483815	0.192363	0.130457	0.22263	0.164081	0.181648	0.278754	0.372055	0.383071	0.407941	0.198595	0.122648	0.227918	3.15013	2.61274	3.00425	2.65824	2.70909	2.82815	2.54272	3.11557	4.35079	4.17269	3.95028	4.22442	4.06977	3.64089
102180429	ADAMTS17	1.11444	1.4958	1.25914	1.1734	0.635094	0.957541	0.763959	0.698171	0.37076	0.808946	0.964138	0.638795	1.22132	0.697667	0.370707	0.823008	1.04937	0.971663	0.712129	0.84339	0.770187	1.16302	0.805515	0.801288	0.645554	1.18405	1.01318	0.714239	0.841393	0.764696	4.8255	4.75304	3.81259	4.08421	5.87895	5.12012	4.51267	5.0873	5.10029	3.37202	4.4159	4.47048	3.82434	2.82313
102187972	SLC30A1	12.9162	19.9011	12.5722	10.9624	8.64086	8.12801	9.02839	7.64912	8.06854	15.8731	7.93538	8.66159	12.4555	7.71728	8.04845	15.8121	10.6057	12.8595	18.1167	25.5396	24.1394	35.8418	15.2167	17.7736	19.2474	33.1749	18.4735	18.2228	25.6326	24.253	53.6459	65.4057	58.6528	60.6829	73.7782	63.9908	59.7467	63.4698	49.9538	51.2745	62.7567	46.2466	40.9695	39.4107
102185718	NAV2	1.96686	5.44623	3.52665	3.39315	2.02237	2.62669	3.37536	0.894517	0.681547	2.28337	2.11197	2.02286	3.48792	0.893159	0.698043	2.27945	2.60908	3.46085	0.90142	1.71177	2.60161	2.71282	1.81065	2.35853	1.67735	3.98939	2.89801	0.927213	1.7272	2.59096	21.8896	19.4889	23.8698	22.8068	23.8461	21.4782	20.8864	23.4891	20.3474	19.0267	19.0094	18.2399	15.9523	14.6475
102170604	LOC102170604	1.36533	2.72934	1.28888	1.55395	1.71486	1.61135	2.47616	0.892716	2.21489	2.66426	1.18528	1.6843	1.30556	0.895595	2.32956	2.6405	1.97645	2.0823	0.470574	2.81992	2.73489	1.97654	1.79638	3.35426	2.65916	2.28287	1.96183	0.490217	2.84006	2.79386	17.1024	11.0894	20.4848	20.6924	20.2009	18.1986	22.9888	20.1205	20.2808	18.607	19.9453	13.9881	16.832	12.524
108635863	LOC108635863	0.098335	0.042797	0	0.057877	0.009353	0.041578	0.03605	0.016344	0.099328	0.010333	0.065241	0.009292	0	0.016507	0.099354	0.010291	0.012359	0.094368	0.110791	0.072724	0.042353	0.092169	0.059107	0.08262	0.035275	0.161926	0.044855	0.111792	0.073836	0.04271	2.23274	3.07382	3.60802	3.04714	2.41417	3.23688	3.34106	3.38671	3.02947	3.10723	5.07551	3.21905	3.16088	2.54034
102169918	HECW2	0.331423	0.534801	0.523884	0.548872	0.288752	0.22552	0.386467	0.134135	0.244528	0.577614	0.212573	0.289224	0.524745	0.137254	0.252912	0.575136	0.567652	0.805863	0.367249	0.349263	0.308997	0.444791	0.221441	0.397116	0.388048	0.551903	0.513554	0.35509	0.349505	0.31208	3.28887	2.35627	2.82268	2.85325	2.8685	1.7468	3.17335	3.01621	1.9386	2.93317	1.75337	2.91253	3.1719	3.25232
102177020	NOTCH2	7.1044	12.7801	12.8291	12.4409	9.16632	8.44513	13.5793	2.18829	4.42408	11.3088	8.27917	9.18425	12.7495	2.18852	4.43055	11.313	10.9701	13.3758	4.984	5.44419	6.57481	5.80573	5.94482	7.74771	7.99938	10.3202	8.66049	5.02491	5.44878	6.58747	63.3928	51.8151	59.082	64.2588	56.5865	52.1666	59.9773	60.0543	65.6476	54.067	55.7484	66.2299	58.2892	58.1632
102189672	FREM1	0.346325	0.482428	0.383881	0.267038	0.23468	0.44141	0.5636	0.18142	0.200479	0.456478	0.447478	0.237747	0.382646	0.186191	0.195327	0.460442	1.03403	0.849509	0.255939	0.954818	0.426619	0.639867	0.542395	0.673395	0.429848	0.851522	1.01524	0.249913	0.970138	0.42647	3.0445	1.52278	2.3954	1.87508	2.14359	1.91451	2.49844	1.88704	2.80065	2.60728	1.93141	3.23867	3.13702	2.32037
102186591	BNC2	2.71777	6.41652	2.97689	3.81431	2.7459	2.32436	2.87397	0.805964	1.40454	2.21987	2.38351	2.74941	2.98104	0.804088	1.42523	2.21653	2.6427	3.49642	1.49532	2.9453	4.23889	3.77336	1.99607	3.30675	2.29054	3.76584	2.6083	1.49969	2.94138	4.22683	17.9816	20.6911	19.5431	19.9582	21.2945	22.9477	20.7028	21.5865	19.0551	17.3531	19.7899	20.0147	16.3505	12.4977
102188375	LOC102188375	0	0.135963	0	0.039112	0	0	0.091067	0	0	0.017921	0	0	0	0	0	0.017849	0	0.033312	0.025966	0.024595	0.029664	0.024671	0.074648	0.066858	0.052443	0.138077	0.075245	0.047168	0.024866	0.029914	1.95718	1.99778	3.14113	2.35854	1.97158	2.61625	2.7916	1.96193	2.71432	3.24172	3.46932	2.81473	2.25607	2.46537
108636585	LOC108636585	0	0.036807	0	0.006967	0.091081	0.00247	0.056651	0	0.103765	0.005365	0	0.125338	0	0	0.062275	0.005344	0.010738	0.119046	0.11921	0.002636	0.018361	0.033547	0.083106	0.063049	0.020123	0.102513	0.13737	0.120374	0.002676	0.018516	1.66126	1.86717	1.8128	2.75999	2.09953	2.83147	3.09192	3.06723	2.87272	3.12683	3.09963	3.2932	2.53778	1.98452
102183397	LOC102183397	0.042598	0.049807	0	0.025284	0.019713	0.022649	0.048891	0	0	0.020497	0.035539	0.019583	0	0	0	0.020414	0	0.018353	0.014673	0.041118	0	0	0.044543	0.051922	0.015374	0.034111	0.034103	0.025023	0.041747	0	0.808225	0.881578	0.826083	0.737622	0.672091	1.11144	1.61077	1.0481	1.67174	1.32645	1.35987	1.30105	1.54184	1.17369
102169024	GPC5	0.103054	0.143123	0.088711	0.055324	0.063881	0.092903	0.067463	0.02775	0.068538	0.06461	0.104091	0.063459	0.084237	0.028026	0.068555	0.06435	0.059649	0.087815	0.077063	0.114313	0.050012	0.080199	0.146966	0.170448	0.198441	0.201786	0.208937	0.067502	0.119554	0.050381	0.568163	1.08736	1.48979	0.980496	0.832989	1.23461	1.4863	1.18737	0.630106	0.902191	1.60872	0.936695	0.994661	1.46108
102191052	RYR3	0.198207	0.370331	0.18654	0.12058	0.113323	0.135906	0.179283	0.08009	0.065614	0.203958	0.129747	0.110683	0.180434	0.081152	0.063449	0.204234	0.444455	0.294481	0.08003	0.22411	0.186592	0.118278	0.197961	0.258732	0.213747	0.302168	0.261454	0.07897	0.223888	0.186304	1.0032	1.41521	1.78838	1.61079	1.15426	0.791824	1.28041	1.26519	1.84371	1.57138	1.32955	1.49099	1.79196	1.2215
102187599	AAK1	0.761983	1.97795	1.59375	2.06921	0.887737	0.672434	2.00104	0.233116	0.649599	1.92005	0.699223	0.887558	1.63847	0.232817	0.639059	1.90181	1.57553	2.39717	0.633801	0.628833	1.01843	0.598654	0.936327	1.40917	1.38766	2.36978	2.07956	0.643739	0.624836	1.01887	10.2626	11.4755	12.277	11.4747	12.128	12.1389	11.0311	11.3761	12.6376	11.661	12.4551	11.8511	11.4928	11.8915
102186870	LOC102186870	0.281797	0.157468	0	0	0	0.077508	0.002285	0.081599	0.043006	0	0	0.003064	0	0.076112	0.046325	0	0.028125	0.007518	0.196715	0.079173	0.074562	0.056984	0.018724	0.128603	0.097473	0.189943	0.105657	0.17453	0.052733	0.090618	3.60073	5.09966	4.87121	5.91281	4.29014	6.44024	5.61913	6.15203	4.02951	5.57563	5.86294	5.24905	4.01634	4.08173
102176365	LOC102176365	0.222049	0.987863	0.290554	0.438057	0.379183	0.358841	0.776951	0.112272	0.22897	0.619552	0.279753	0.376551	0.332991	0.111923	0.229028	0.618848	0.80989	1.07735	0.113635	0.470053	0.689911	0.435155	0.680878	1.50631	0.655078	1.77689	1.3567	0.127667	0.474372	0.695608	8.06306	6.49622	10.5711	6.36262	4.88461	10.2185	8.56457	9.92872	7.49899	10.9106	12.5405	9.73887	6.66908	8.77974
102169016	PRKCE	1.50168	1.8547	1.41771	1.08475	0.870804	1.18951	0.96479	0.349584	0.846281	1.09842	1.0777	0.87182	1.4939	0.355978	0.853919	1.09296	1.59	1.86595	0.824767	1.38345	1.26214	1.51554	0.787649	1.34784	1.5423	1.98081	1.38321	0.830265	1.38362	1.25703	6.9311	6.497	6.47287	6.438	6.49104	6.3168	6.41391	6.2521	8.49429	8.89284	7.66487	8.34028	7.36264	7.96854
102175183	LOC102175183	0	0.030179	0.049241	0	0	0.04746	0.02836	0	0	0	0.07447	0	0	0	0	0	0	0.008707	0	0.047185	0.038813	0.113282	0.085399	0.088623	0.042497	0.188169	0.053449	0	0.047907	0.038921	0.973204	2.12302	1.90761	1.51692	2.34115	1.87521	2.41368	1.87738	1.19179	2.66662	1.74498	1.64567	1.88857	2.66271
102184680	LOC102184680	0.113025	0.39547	0.173814	0.221049	0.261837	0.070527	0.18264	0.106287	0.099562	0.165181	0.110665	0.248438	0.169684	0.106921	0.099587	0.164518	0.200512	0.258117	0.037296	0.161765	0.193494	0.227997	0.284651	0.376316	0.182308	0.469005	0.339099	0.03766	0.164102	0.193264	1.37693	1.61859	1.66902	2.02562	1.86091	2.20569	2.72725	1.99178	2.80094	2.16	2.61043	2.67722	2.16595	2.45474
102181443	INO80D	0.465238	1.10021	0.826219	0.814469	0.339094	0.388902	1.02587	0.099865	0.443695	0.653623	0.376192	0.336244	0.839728	0.100965	0.457371	0.642877	0.511046	1.19904	0.232704	0.246627	0.319439	0.246603	0.371421	0.60267	0.689952	1.03896	0.884448	0.237333	0.249095	0.311636	8.56365	9.07403	10.2479	9.08876	8.49263	9.29426	10.2697	8.53567	11.0865	9.90917	9.20595	10.3909	10.3611	10.3148
108635252	LOC108635252	0.531944	0.617801	0.375948	0.513101	0.284284	0.348674	0.284669	0.363593	0.176459	0.330297	0.307038	0.282231	0.374017	0.365763	0.176342	0.329232	0.41782	0.561202	0.884212	0.864265	0.545298	1.29425	0.383671	0.488194	0.789557	1.22442	0.739018	0.889369	0.879676	0.545592	2.89347	2.74024	2.50273	3.31826	3.49713	2.46874	2.50895	3.36578	2.4897	2.51236	2.70357	3.21984	2.92967	3.2609
102180222	DOCK5	1.03803	0.974995	1.32455	1.13461	0.639306	0.998064	0.844115	0.562974	0.500542	1.37849	1.00493	0.645483	1.30259	0.560222	0.488843	1.37483	1.39509	1.49262	0.413463	0.442442	0.503099	0.586071	0.617082	1.45483	1.02758	0.922433	1.00893	0.415387	0.436726	0.497373	6.25068	4.68084	5.24308	4.99733	5.45874	5.25342	6.38656	6.29348	6.94761	7.66719	5.50877	6.6267	7.36072	8.96532
102170357	SLC5A3	1.40616	2.10265	2.24483	2.27885	1.52085	1.62296	2.61365	0.386643	1.40296	2.95058	1.65589	1.51938	2.14505	0.387282	1.40396	2.92513	2.59355	4.40033	2.15974	1.82967	2.14265	1.64436	2.77627	2.84984	2.6529	3.68515	3.08629	2.16754	1.85099	2.14916	14.396	14.9465	15.6563	13.4803	14.2652	11.4537	18.6505	14.6344	17.8839	13.6251	12.053	17.3434	17.964	15.0316
106503499	LOC106503499	0.102848	0.077698	0.053366	0	0.052771	0.020864	0.065966	0.036739	0	0.108021	0.010618	0.052423	0.068268	0.039205	0	0.107588	0.127484	0.098161	0.018366	0.00702	0.062563	0.172516	0.246272	0.071841	0.045013	0.227816	0.059272	0.035622	0.007127	0.063091	2.74606	3.15998	1.98719	2.46484	2.67158	2.28784	0.926109	2.00198	1.85485	3.03679	1.73548	2.17723	2.05882	2.25838
102178090	ARHGAP42	1.04858	2.55366	1.81343	1.79365	0.974137	1.27415	1.05552	0.272353	0.742808	1.49457	1.19226	0.993742	1.72458	0.274503	0.753958	1.49928	2.20198	2.53304	0.712516	1.54528	1.67891	1.39839	2.05837	2.37443	1.85621	2.39356	2.28598	0.713667	1.55764	1.68201	9.46708	9.23155	9.38226	9.56389	10.9477	10.0519	10.2375	9.48621	9.99298	9.23215	9.86167	10.2499	10.3292	9.73563
102181432	HELZ	0.937523	1.67958	1.68435	1.37187	0.954378	1.10658	1.38677	0.335094	0.472498	1.66475	1.07342	0.958633	1.68435	0.337579	0.470622	1.66301	1.95263	2.40943	0.710828	0.930461	0.991175	0.918173	0.931537	1.67578	1.69948	1.60958	1.50384	0.700317	0.940144	0.988454	6.67865	5.96071	7.42382	6.95233	7.34128	6.83488	7.27571	7.03385	7.60116	7.40657	7.75901	9.00188	8.43813	8.12848
102173195	LOC102173195	0.329889	1.88974	0.416691	0.842414	0.570574	0.276524	1.03377	0.127536	0.411809	0.723052	0.26772	0.561447	0.347978	0.127005	0.41157	0.719652	0.652969	0.809569	0.218629	0.28993	1.07061	0.259481	0.476088	0.551409	0.354309	1.06956	0.543691	0.22011	0.29127	1.04964	7.2872	9.16265	13.5072	13.9737	11.9006	12.6242	13.6618	13.5821	13.4591	11.232	13.2639	11.0195	10.4628	8.57371
102173333	LOC102173333	0.292273	0.682764	0.356606	0.345809	0.145173	0.229599	0.371029	0.074779	0.188034	0.411694	0.211585	0.148016	0.308927	0.075055	0.187662	0.416717	0.391908	0.60225	0.079116	0.097161	0.153646	0.096026	0.108085	0.312893	0.16938	0.307342	0.30867	0.075314	0.092513	0.154737	3.84311	2.84558	4.00675	3.83338	3.39853	2.90655	4.83804	3.89817	6.10433	3.96763	3.50466	5.8615	4.74561	4.74846
102175827	STOX2	1.54433	2.67531	2.24686	2.33636	1.613	1.53235	2.36495	0.783295	0.73992	2.15522	1.26953	1.6278	2.14665	0.782849	0.788806	2.15866	2.09477	2.74489	1.00431	1.67851	2.06424	2.14249	1.81106	2.97266	2.85852	3.92013	2.60865	1.02316	1.68256	2.07176	8.19459	9.45866	9.4269	10.2429	10.9901	9.52589	9.91653	8.77537	8.31686	9.34168	9.04787	9.39641	9.9421	8.84992
102181556	LOC102181556	0.245777	0.207948	0.057552	0.146626	0.048767	0.071432	0.111755	0.060445	0.150776	0.061312	0.112085	0.048444	0.088672	0.083027	0.150815	0.061066	0.197387	0.276218	0.248464	0.07744	0.032385	0.042513	0.063276	0.090576	0.134328	0.205984	0.101846	0.25089	0.078624	0.032658	2.97313	1.83055	3.57668	1.97843	2.65244	1.78695	2.97143	3.44108	3.70867	4.93995	3.25414	4.91754	4.72315	4.00107
102186725	BRWD1	1.80845	4.56076	3.69563	3.73073	2.33103	2.69507	3.60115	0.814109	1.80822	4.72839	2.77922	2.35045	3.72537	0.816816	1.82927	4.73802	4.4005	6.02615	2.2385	3.27574	3.6921	3.29807	3.4367	4.90562	5.18111	5.74756	5.68731	2.25981	3.28503	3.70486	15.7596	16.5976	19.3149	18.63	16.9896	18.2154	19.2931	17.4535	19.0635	19.8228	21.7592	21.1898	19.6815	19.5112
102181284	NHS	0.977199	1.61797	1.3546	1.09928	0.609517	0.928011	1.05472	0.317846	0.569699	1.34579	0.812003	0.614028	1.32714	0.318471	0.567159	1.34299	1.81651	2.18165	0.562785	1.23114	1.19983	1.01588	0.964745	1.43363	1.45736	1.86732	1.5149	0.577407	1.21732	1.20128	5.72884	4.92249	5.11391	5.27138	6.07961	5.80952	5.79101	5.9131	7.1754	5.74254	5.71044	5.99109	5.71061	5.18209
102168890	ARID2	2.30967	5.23425	3.92632	4.31013	2.39318	2.74451	3.84238	0.780206	2.00336	4.7257	2.60411	2.40605	3.89505	0.78646	2.02162	4.72208	4.78304	5.0801	1.83092	3.2302	3.77647	3.33114	3.43448	4.60617	5.10783	5.51116	4.26171	1.82659	3.23443	3.7739	18.9708	18.6092	20.3171	20.3616	19.8966	21.6562	22.1595	18.8542	19.9246	20.5993	21.3606	21.6041	19.1998	18.9348
108635852	LOC108635852	0.131184	0.107152	0.104306	0.114576	0.040941	0.061099	0.111242	0.0744	0	0.131754	0.060476	0.040671	0.108384	0.074695	0	0.126333	0.128283	0.095502	0.072835	0.098568	0.119507	0.182069	0.062533	0.066814	0.133983	0.141054	0.143026	0.072623	0.091479	0.124818	0.686613	0.454203	0.98331	0.630091	0.698802	0.846686	0.805466	0.712437	1.08044	0.85893	0.946727	0.996474	0.981446	0.648405
102171075	AQR	2.7921	5.66829	3.81591	5.64164	3.26354	3.14667	3.58802	1.71668	2.70635	5.84922	3.0405	3.28027	4.74286	1.74265	2.71068	5.87174	5.34797	4.76185	3.03502	4.08727	4.43476	3.45836	3.88675	4.15878	5.92185	5.62265	4.89244	3.03964	4.0919	4.45149	16.6459	13.5994	16.8723	17.6284	14.8825	13.4475	17.3069	17.0395	17.1984	16.8257	16.8598	18.0922	17.2628	15.4353
102186366	LOC102186366	0.14239	0.447073	0.322283	0.266917	0.181198	0.16733	0.221135	0.095097	0.141847	0.351377	0.166938	0.184956	0.308599	0.095197	0.138331	0.35141	0.403845	0.633229	0.193526	0.199559	0.272721	0.279311	0.261983	0.37559	0.294867	0.610211	0.381094	0.200903	0.199976	0.275168	1.06721	1.38753	2.05608	1.28631	1.38278	1.4808	1.3593	1.47258	1.6221	1.45516	1.80555	1.74138	1.64734	1.86204
102177834	CEP295NL	0.078851	0.095685	0.047981	0.078891	0.050028	0.008122	0.083705	0.053068	0.067638	0.061239	0.012744	0.052468	0.042918	0.056463	0.073303	0.060993	0.004981	0.068457	0.106485	0.017253	0.014406	0.011049	0.048036	0.038256	0.034028	0.086569	0.094448	0.107394	0.014608	0.014528	2.67665	2.1422	2.95183	2.58124	1.97603	1.70502	2.29191	2.81328	3.65336	3.81612	2.76138	3.61696	3.7413	6.09806
108634020	LOC108634020	0.046078	0.174135	0.043892	0.049011	0.030443	0.045962	0.043278	0.013075	0.095445	0.073106	0.052959	0.030242	0.039715	0.013205	0.095469	0.072755	0.066141	0.225572	0.105107	0.019686	0.069315	0.031035	0.065638	0.191586	0.080218	0.24313	0.136713	0.106133	0.015194	0.067229	1.71572	1.60408	2.35098	1.6159	1.84459	1.93765	1.3311	2.04413	2.66777	2.36501	2.82368	1.93351	2.69817	3.22636
102188854	VPS13A	0.950554	1.77708	1.49885	1.50253	0.760631	1.01712	1.46229	0.28315	0.931747	1.96189	0.958013	0.774954	1.51277	0.284964	0.923534	1.9688	2.77133	3.82797	1.41163	2.4774	2.17461	2.0455	1.82924	3.21209	3.95504	3.22988	2.97338	1.41528	2.50023	2.18601	7.27081	8.12861	10.0496	9.33488	8.3421	9.87314	9.5882	9.36465	9.88118	11.488	11.1029	10.4918	11.3468	12.7587
104795759	MIR197	0.00255	0.005854	0	0.000774	0.000547	0.003323	0.000192	0	0	0	0.0052	0.002521	0	0	0	0	2.7e-05	0.004595	0	0.000531	0.000757	0.000278	0.001083	0.001077	0.000959	0.000204	0.000603	0	0	0.000765	7.30941	4.74963	8.69365	10.3263	7.77025	9.85075	6.92123	8.88016	11.9419	16.0923	14.3681	9.09272	11.0756	14.8115
102181285	WDFY3	2.86003	4.61285	4.66501	4.50868	2.62722	3.32994	4.83841	0.884465	1.76372	4.5112	3.40483	2.62364	4.60592	0.887982	1.7659	4.54207	5.04572	5.48327	1.9529	3.16588	3.34451	2.72104	3.79153	5.37345	6.19259	5.60743	5.53776	1.98702	3.18613	3.31516	22.5806	20.0889	24.5355	22.4458	21.6224	22.0097	24.6264	21.8093	24.6345	24.9065	25.4297	27.8962	24.6204	27.0572
108633307	CHRM3	0.066761	0.152122	0.154217	0.14538	0.073542	0.156675	0.105072	0.080154	0.092395	0.117969	0.106104	0.073056	0.151824	0.07333	0.092127	0.115022	0.07182	0.079594	0.071076	0.075458	0.11017	0.057576	0.050064	0.09083	0.091899	0.132153	0.024774	0.071649	0.074985	0.107682	0.922815	0.489337	0.685264	0.723695	0.675949	0.686852	0.753711	0.992933	0.758856	0.572736	0.472508	0.437372	0.674896	0.402727
102187319	LOC102187319	0.008477	0.082201	0.047481	0.055171	0.007933	0.152469	0.042638	0.016463	0.049599	0.08733	0.161659	0.007881	0.043234	0.016314	0.049612	0.086937	0.104032	0.120296	0.075347	0.063151	0.056974	0.046323	0.103643	0.085549	0.049175	0.167916	0.096057	0.066839	0.063728	0.057455	0.822023	0.697373	1.73914	1.04807	1.1421	1.42253	1.33724	1.2493	1.49363	1.06414	1.83011	1.84991	1.40904	2.15583
102174160	RNF180	1.74453	2.56762	1.38272	1.671	0.97071	1.29536	0.580894	0.645187	1.04435	1.30572	1.31156	0.967191	1.29246	0.646512	1.01951	1.31132	1.28046	1.28802	2.65294	4.26382	3.27911	7.32956	1.91284	2.08769	2.50525	4.99154	2.87165	2.6177	4.25268	3.30631	10.1309	10.9552	9.87095	10.4482	11.3957	10.9406	11.1575	12.753	5.85312	9.24	12.6058	8.59676	6.13329	7.00151
106503000	LOC106503000	0.082462	0.066387	0.017339	0.074923	0.0078	0	0.092904	0.028385	0.037868	0.052048	0	0.007748	0.022181	0.014985	0.037878	0.051839	0.048471	0.084517	0.056137	0.022939	0.021776	0.052453	0.003452	0.046156	0	0.08552	0.047438	0.071211	0.023289	0.023199	1.32146	0.65855	1.21085	1.11734	1.05752	1.20616	0.807488	1.30944	1.69126	1.7212	0.985603	1.32014	2.30842	2.81053
102189650	ANK3	1.33357	2.64475	1.70354	1.87	0.910609	1.51712	1.28127	0.576082	1.21644	2.2599	1.48144	0.909794	1.68048	0.573868	1.20145	2.28623	2.52604	3.10773	1.28396	2.20185	1.52087	2.13832	1.62186	2.57062	3.09177	3.19421	2.20137	1.28508	2.20052	1.52392	7.77263	8.02351	8.42065	9.27546	9.51299	8.08644	10.1013	9.34542	8.02594	10.2368	8.0979	8.32379	9.31854	10.3962
102176882	HMBOX1	1.0615	2.20075	1.93058	2.2112	0.946519	0.857566	1.91689	0.450879	0.838562	1.88254	0.92185	0.946894	1.87534	0.461614	0.854653	1.83301	1.5598	2.48977	0.791247	0.752901	1.30964	0.878785	1.41643	1.71637	1.9093	2.85079	2.13364	0.802233	0.756493	1.31507	9.26005	9.96943	11.5989	10.4081	10.9217	11.1518	11.199	10.8901	11.2969	10.5352	10.7456	12.2372	11.9223	11.9444
102191520	LOC102191520	0.32866	0.26261	0.078015	0.098741	0.230682	0.184317	0.159899	0.203067	0.102829	0.074161	0.156349	0.236759	0.094769	0.198156	0.102856	0.073863	0.033475	0.135528	0.154353	0.137417	0.265222	0.140283	0.241821	0.147642	0.072692	0.307146	0.12988	0.149768	0.142647	0.281675	1.85816	2.37591	3.7504	2.82379	3.38933	2.01373	1.66502	1.97959	2.61342	1.56804	2.52173	1.52896	2.37455	1.66206
102175445	NCKAP5	0.42049	0.965962	0.545534	0.62651	0.29896	0.462887	0.324314	0.051444	0.225086	0.327643	0.424496	0.308718	0.560593	0.051012	0.224914	0.328391	0.287665	0.473054	0.248405	0.291073	0.62879	0.483335	0.348126	0.752724	0.538426	1.08681	0.535396	0.247873	0.28964	0.629972	3.97928	5.53002	5.70198	5.27843	4.8184	5.03616	6.23341	6.05192	4.73498	4.49923	5.20892	4.96544	3.59402	3.25392
102171481	SPATA6	0.618309	0.842732	0.78154	0.648696	0.33664	0.682292	0.714742	0.402117	0.741755	1.08175	0.747532	0.332542	0.811562	0.398001	0.718983	1.08173	1.12343	1.02248	0.764874	0.566556	0.508641	0.306706	0.600559	0.803341	0.851635	0.74372	0.762383	0.78355	0.570265	0.512802	4.87603	4.08601	4.70858	3.61535	4.05076	3.81346	4.00358	6.04546	6.00436	5.2077	4.19126	5.61855	5.6508	5.9328
102182016	LOC102182016	0.152877	0.337406	0.179209	0.266408	0.085762	0.133951	0.133317	0.013295	0.071568	0.134457	0.139923	0.08501	0.197716	0.013427	0.062582	0.131985	0.055584	0.22915	0.086545	0.021479	0.084233	0.091508	0.066099	0.071269	0.088485	0.376635	0.213255	0.085365	0.021364	0.071204	3.57304	3.5933	3.48473	3.80238	4.59395	2.89185	3.50465	3.49465	2.5586	3.39214	2.95421	3.72729	3.25651	3.81869
102188162	SLC7A11	0.100786	0.698855	0.272666	0.142996	0.126611	0.210523	0.103173	0.068172	0.122843	0.28727	0.180006	0.122063	0.276874	0.068716	0.11765	0.28049	0.085431	0.074494	0.510848	0.217392	0.694454	0.460633	0.246067	0.231073	0.363287	1.31971	0.369781	0.515927	0.226269	0.704178	4.37887	3.77264	2.97721	3.44361	4.73222	3.3428	2.58759	4.55306	2.15407	2.68661	2.99317	1.72905	4.28315	3.83539
102172451	LOC102172451	0.047128	0.134981	0.020931	0.016594	0.053065	0.039187	0.046542	0.003212	0	0.119399	0.061489	0.055642	0.011969	0	0.029534	0.118919	0.065014	0.048391	0.117978	0.017998	0.036797	0.029101	0.091578	0.070975	0.026335	0.131987	0.097429	0.105244	0.013018	0.035219	1.6872	1.20983	1.67747	2.23254	1.29784	1.98879	2.30886	1.39466	3.19813	1.76113	1.30383	3.44144	2.43034	2.92729
102191164	HECTD4	1.42218	2.80785	2.41065	2.04176	1.52704	1.86696	2.67137	0.88966	0.610751	2.05219	1.87821	1.51801	2.40847	0.89496	0.61003	2.0555	2.62221	3.29174	0.785775	1.24913	1.35957	1.1943	1.61257	2.47466	2.13783	2.83528	2.14623	0.772566	1.23686	1.3483	8.69131	8.34539	9.93407	9.70101	8.57071	8.97874	9.1773	9.40649	11.1687	10.009	10.0362	11.2062	10.6396	11.1577
108638308	LOC108638308	0.095912	0.085089	0.054997	0.056457	0.152847	0.126972	0.088628	0.102164	0.094831	0.065621	0.094943	0.151837	0.033925	0.102958	0.0947	0.065358	0.071574	0.081579	0.049633	0.039557	0.067616	0.045641	0.061022	0.059037	0.023251	0.066388	0.064958	0.050118	0.040078	0.068186	1.29036	0.753677	0.792424	0.941323	1.19511	0.961199	0.647626	1.09167	1.49271	1.23742	0.905415	0.927072	1.91631	0.952565
102173512	RAPH1	1.31582	2.02935	2.1186	2.26407	1.3781	1.27202	1.75741	0.335714	0.982422	2.36431	1.27952	1.40047	2.11816	0.338216	0.995357	2.3729	2.73903	3.44877	1.45906	2.03148	2.16968	1.78791	1.61107	2.2265	2.37604	2.6599	2.10496	1.44459	2.03482	2.16679	8.85455	8.3074	8.37774	10.2282	9.8212	10.18	10.196	9.96478	8.94949	9.16888	8.79952	10.088	8.49677	10.9521
102174991	LOC102174991	0.035769	0.194356	0.051966	0.088329	0.05538	0.049152	0.056948	0.033679	0.001515	0.030696	0.049378	0.070791	0.026998	0.033157	0.003071	0.020136	0.103539	0.177032	0.089018	0.068577	0.087816	0.040887	0.121916	0.293773	0.124843	0.225808	0.198787	0.089774	0.085178	0.10038	0.874203	0.658508	1.5443	0.926398	0.654245	1.11544	0.683471	1.40653	1.05641	1.06717	1.23474	1.02084	1.61078	1.93453
102190054	HIPK3	7.01328	8.99338	8.84911	7.7867	5.33904	5.30478	7.15161	1.20701	4.50667	11.3559	5.41666	5.37524	8.85586	1.21619	4.50969	11.3318	10.5587	14.3334	5.78244	13.5039	9.01365	9.71871	7.43929	10.0517	12.8284	11.8237	10.7607	5.80046	13.48	9.01489	55.2836	52.2253	53.2744	50.7978	54.4801	47.7053	55.2783	51.3398	45.7565	49.1508	46.5738	48.4389	45.3295	51.1378
102190793	TTC7B	0.60843	1.59097	1.63212	1.12878	1.11633	1.4132	1.34617	0.383746	0.272791	1.29338	1.24037	1.08748	1.63199	0.402786	0.277636	1.30443	1.34645	2.03946	0.405455	0.41243	0.767619	0.774842	0.708266	0.770712	0.82113	1.46134	1.17065	0.41039	0.410226	0.771902	6.2782	5.85138	6.7275	7.57351	7.2678	8.11331	6.56941	7.3426	7.56706	7.04616	6.96543	7.88607	6.14419	7.79095
108637079	LOC108637079	0.09238	0.123775	0.012197	0.013398	0.02427	0.03729	0.063786	0.017481	0.10372	0.009925	0	0.02411	0.015603	0.017655	0.103226	0.009886	0.013826	0.039443	0.18974	0.069424	0.025603	0.017954	0.064453	0.049907	0.011861	0.233157	0.136074	0.191593	0.070485	0.025819	2.7107	3.29241	3.27689	3.09458	3.06214	2.6724	4.63577	3.38192	4.64605	4.04541	4.0797	5.60159	3.95567	3.85923
102168729	TBC1D32	0.52271	1.21758	1.05958	0.749928	0.573483	0.559487	0.631533	0.302764	0.730793	1.289	0.533195	0.57077	1.03115	0.306031	0.719586	1.28994	1.37553	1.32523	0.77741	1.35232	1.33903	1.36451	1.04255	1.68915	1.61755	1.52834	1.90441	0.780092	1.36076	1.33632	3.70199	4.01477	4.52229	4.80036	4.15282	4.73141	3.66778	5.31316	4.2827	4.8248	6.67218	5.37229	5.3762	4.86102
102174092	RTKN2	0.356619	0.838315	0.423971	0.366958	0.243475	0.337218	0.215477	0.255642	0.315217	0.430452	0.333975	0.241139	0.41879	0.258119	0.323184	0.437767	0.324733	0.570637	0.743169	1.13847	1.06437	2.07825	1.09954	1.20291	1.03574	2.20757	1.1872	0.749108	1.13204	1.06669	1.80194	2.89576	2.15239	1.97687	2.68795	2.29893	2.26195	2.93385	1.87186	2.14377	3.21236	1.95207	2.16832	1.97798
102181684	FKTN	1.02457	2.28169	1.99164	2.23899	0.978638	0.719254	1.6553	0.734995	0.730683	1.76093	0.604826	0.989378	1.8404	0.730743	0.7289	1.74422	1.99832	2.37329	0.878474	1.89371	1.24239	1.13416	1.75347	2.02762	1.88925	3.16879	2.91989	0.897336	1.91515	1.24422	7.24958	7.45851	8.25884	8.22168	7.78839	7.73954	7.85925	7.60271	7.37669	7.59739	8.15706	8.41683	7.851	7.93529
102180714	SETBP1	1.31353	2.37256	1.76471	1.43014	0.747775	1.41934	1.47744	0.36951	0.887091	2.1733	1.3493	0.750269	1.70787	0.370925	0.881931	2.17867	2.31095	2.70318	0.872973	1.33185	1.27333	1.13591	1.06504	1.62393	2.25232	2.27614	1.70521	0.869453	1.33205	1.26507	10.3216	7.49217	8.87759	8.93695	9.19188	8.99649	8.79503	9.33775	11.2006	10.1892	9.85775	10.2055	10.6563	10.3289
104795703	MIRLET7F	0	0.083712	0.085574	0.325642	0.398504	0	0.322472	0.077889	0.1209	0.299206	0	0.395872	0.10947	0.078659	0.120931	0.298005	0.025333	0.25588	0.263546	0.290818	0.406968	0.215221	0.518845	0.500552	0.589582	0.82935	0.235629	0.266119	0.295264	0.4104	4.22845	5.74677	4.48175	4.76422	3.0368	5.0353	5.08793	6.08682	4.58104	6.41066	7.3995	7.08822	7.13386	5.85579
102182571	EID3	0.733939	0.605674	0.900634	0.56393	0.571595	0.595398	0.501712	0.640096	0.92786	1.24798	0.719416	0.568352	0.944747	0.634391	0.923782	1.23964	1.11101	1.10584	0.835311	1.61813	0.887987	1.25161	1.25634	1.12849	1.1164	1.26413	1.5441	0.839169	1.62581	0.889653	4.01883	4.6754	4.62089	4.41631	4.04369	4.26679	4.31738	4.57537	4.40134	4.88847	6.65436	4.64729	4.2326	5.15024
102184486	LOC102184486	0.201584	0.286321	0.233751	0.137569	0.094091	0.170479	0.15806	0.108624	0.267487	0.437252	0.005958	0.095638	0.324809	0.114828	0.294318	0.435497	0.37895	0.551238	0.295621	0.323808	0.275446	0.204875	0.254297	0.480755	0.190851	0.822064	0.584063	0.293435	0.324615	0.308419	2.68734	2.91607	4.83291	1.98731	2.52135	1.85495	3.21401	2.10219	2.46265	4.26804	4.2112	3.43561	3.21048	3.43761
102181667	ADGRL3	1.68854	2.33802	1.57718	1.66463	1.08526	1.48306	2.04997	0.491037	1.26724	1.9807	1.39535	1.07177	1.55387	0.493552	1.24538	1.9773	3.65695	2.99607	0.620503	2.51613	2.26243	2.21061	1.0487	2.15265	2.16971	2.17305	1.9557	0.610242	2.52894	2.25378	8.40133	10.4486	11.3419	12.8128	9.31781	10.7743	10.774	12.1992	11.4445	11.2113	13.4746	11.4466	10.0525	7.2725
102170089	FAM169A	0.625431	0.941927	1.07476	0.689046	0.541365	0.377062	0.590573	0.304996	0.435381	1.02	0.336483	0.545331	1.07189	0.313248	0.425846	1.03055	0.874506	1.07436	0.717551	1.47182	1.13354	1.80673	0.742067	1.2112	0.908807	1.7394	1.24919	0.727723	1.48519	1.13909	3.91045	4.38356	3.70767	4.08491	5.11049	4.19718	3.02034	4.31782	3.76619	2.22051	3.68523	3.27256	3.65041	2.40753
102183726	ROBO1	3.82619	7.58313	5.9085	4.97262	2.77344	4.18724	3.87303	1.03338	1.99349	5.84279	4.16151	2.79083	5.875	1.02948	2.00614	5.84742	5.15509	6.73601	1.95383	5.2968	5.86491	4.91261	5.06983	6.78251	7.07559	8.07497	6.24208	1.95067	5.30662	5.87886	28.9684	28.9921	27.9027	26.8208	30.9105	33.6463	27.1672	27.7257	30.461	27.7541	31.9836	28.415	22.902	21.698
102172391	ADAMTS6	0.22032	0.276244	0.265169	0.22264	0.168713	0.145921	0.28302	0.099334	0.094286	0.265236	0.097542	0.166647	0.260365	0.100099	0.0863	0.269585	0.480449	0.459882	0.173679	0.333158	0.273685	0.246937	0.212231	0.412284	0.224941	0.396073	0.429937	0.168742	0.335694	0.272335	0.765194	1.18175	1.20531	0.849181	0.983317	1.0514	0.977783	1.05612	1.14066	1.31301	0.830845	1.12608	1.5044	0.756434
102185172	LOC102185172	0.535439	0.794006	0.350499	0.519337	0.389612	0.452403	0.563802	0.440534	0.392569	0.555545	0.446125	0.38616	0.338918	0.452943	0.400104	0.572072	0.786419	0.41495	0.292211	0.563377	0.495888	0.710646	0.599049	0.481845	0.357924	0.558579	0.529376	0.323339	0.565294	0.48632	3.02643	1.50785	3.39408	2.08389	2.40782	2.63336	3.45874	2.40307	3.66399	2.48353	2.67435	2.54937	3.64985	2.0054
102186373	TET1	0.438746	0.965326	0.640857	0.575615	0.289203	0.38694	0.69225	0.074589	0.435141	0.797417	0.340879	0.29405	0.62208	0.075176	0.437902	0.797112	1.05616	1.3811	0.505747	0.534344	0.657678	0.566674	0.494626	0.992534	0.863066	1.22653	1.13636	0.507063	0.538518	0.665932	5.0092	5.14484	5.21024	5.27669	5.29291	4.92484	5.15907	5.59745	6.74181	5.58164	6.01374	6.32152	6.70976	6.24015
102182505	LOC102182505	0.052659	0.005828	0.023112	0.023698	0.027817	0.01526	0.032661	0.013647	0.032305	0.012837	0.035438	0.053346	0.055895	0.009227	0.046435	0.029731	0.036093	0.045552	0.022144	0.0675	0.041368	0.051409	0.017983	0.070316	0.038051	0.142302	0.043554	0.039006	0.046931	0.055693	0.533179	0.624959	0.62503	0.746661	0.54681	0.60715	0.508959	1.09951	1.14685	0.696983	0.759888	0.535256	1.1854	0.78403
102190803	ATM	0.808231	1.81283	1.45961	1.73655	0.759301	0.886489	1.26122	0.22839	0.850462	1.97102	0.88885	0.753094	1.42342	0.23089	0.848507	1.98314	2.06908	2.82794	1.19495	1.72945	1.71924	1.82069	1.358	2.35934	2.67836	2.77955	2.79872	1.19735	1.73173	1.72064	8.13825	8.0879	9.49787	8.64446	8.60879	9.54291	8.80233	9.31143	8.26799	8.62131	10.2277	10.0423	9.15273	8.39943
102189891	LOC102189891	0.008752	0.136202	0.02061	0.100464	0	0.016873	0.101539	0.003777	0.038545	0.024666	0	0	0.026368	0.003815	0.038364	0.024444	0	0.063689	0.055065	0.035445	0.093074	0.047508	0.093542	0.029939	0.17872	0.199825	0.125586	0.055603	0.035987	0.101363	1.29104	0.907138	2.28898	1.67596	0.945206	1.79572	2.09392	2.41544	2.1355	1.95522	2.1472	4.10324	1.99623	2.80952
108637790	LOC108637790	0.037427	0.218757	0.05442	0.058757	0	0.078988	0.118359	0.011307	0.040146	0.045092	0.123942	0	0.069616	0.011419	0.11557	0.044911	0.049857	0	0.042284	0.132401	0.071528	0.151913	0.188646	0.291531	0.085801	0.240277	0.114406	0.042697	0.134425	0.071987	1.28833	1.439	1.61176	1.24661	1.16608	2.19255	1.79613	1.84734	1.91162	1.98785	1.15181	1.69883	2.06984	1.67084
102186605	NBEA	0.331821	0.384499	0.336784	0.235292	0.127568	0.196312	0.14447	0.118214	0.264941	0.470168	0.195582	0.123429	0.348477	0.119192	0.257729	0.464225	0.560844	0.901643	0.966479	0.352389	0.329325	0.352749	0.290538	0.378959	0.384257	0.581612	0.365388	0.978517	0.350252	0.331568	3.89766	2.83755	3.95212	3.45725	3.03697	3.10445	4.22194	3.69627	4.28859	4.43188	3.96977	5.73971	5.28229	6.08205
102182843	DSG4	10.562	26.1935	12.6288	15.1388	10.603	10.2123	6.14648	1.89083	8.88998	11.6802	9.92986	10.5992	12.485	1.89359	8.93613	11.7063	4.60871	7.73221	19.4464	26.2394	23.9404	39.0754	12.1621	18.0951	18.5647	51.732	19.6169	19.5468	26.2231	24.0256	124.778	123.209	103.028	100.718	135.674	104.782	108.053	122.921	67.9785	81.7221	82.7485	62.2503	63.7734	64.7655
102173905	DEPDC1	0.464668	0.444022	0.284865	0.37342	0.270224	0.280352	0.359907	0.203424	0.294193	0.617222	0.240665	0.278673	0.282956	0.207649	0.294465	0.614061	1.17755	0.824461	0.459344	1.22375	0.839131	1.01738	1.0274	0.857703	0.58348	1.23245	0.90955	0.468621	1.22984	0.837448	1.74747	2.3272	1.7999	1.795	1.98555	2.47347	1.90942	2.30313	1.84678	1.82735	2.44143	1.64133	1.73989	1.01884
102173190	BACH2	0.825089	1.54683	1.09107	0.922405	0.685693	1.23772	1.10593	0.269578	0.557024	0.804553	1.28118	0.693578	1.12757	0.270853	0.550769	0.800276	1.06928	1.31028	0.405353	0.927028	1.07714	0.862498	0.647573	1.35438	1.41997	1.17332	0.990282	0.398546	0.919997	1.0881	6.04938	4.29673	4.98903	5.36934	5.74517	4.98422	5.58541	5.44325	5.94252	5.96213	5.03279	7.65121	5.37884	4.5028
102183000	LOC102183000	0.247425	0.171564	0.191195	0.209047	0.237348	0.104477	0.194169	0.123535	0.240588	0.201373	0.074889	0.23578	0.168979	0.124095	0.240649	0.200414	0.320137	0.328521	0.15447	0.252264	0.382966	0.189912	0.477547	0.568905	0.158802	0.316409	0.268393	0.155655	0.254864	0.385921	1.2105	1.92097	1.56955	1.4996	1.11591	1.02384	1.19321	1.50842	1.1915	1.44049	1.29409	2.22077	1.78551	1.33149
102188103	LOC102188103	0.038968	0.246628	0.087692	0.175599	0.236196	0.060349	0.349884	0.053972	0.101545	0.219298	0.080549	0.234636	0.032648	0.075885	0.10157	0.218257	0.306112	0.582407	0.095765	0.196662	0.198369	0.165835	0.503546	0.412201	0.199442	0.941493	0.520146	0.093764	0.199333	0.181732	1.5496	1.92708	3.75631	3.65191	1.70896	3.89827	2.71553	3.83963	3.8046	4.21481	4.91709	3.16314	2.90881	3.35511
108634158	LOC108634158	0.014925	0.060485	0	0.033874	0.043915	0.026945	0.047537	0.035848	0.036378	0.014253	0	0.043625	0	0.036204	0.036387	0.014195	0.04452	0.035908	0.055891	0.04738	0.048844	0.009108	0.038959	0.074107	0.009826	0.1079	0.106104	0.056391	0.048033	0.049217	0.558564	0.768702	1.22822	1.05387	0.828634	0.933532	0.870957	0.634954	1.15989	1.6468	1.26288	0.915905	1.2355	1.36271
106503503	LOC106503503	1.81356	1.8005	1.30753	1.07505	0.962655	1.42204	0.949077	6.77602	1.49572	0.532185	1.79171	0.950232	1.36924	6.7671	1.49292	0.530048	1.05259	0.616486	2.00856	1.27885	1.02578	2.10311	1.32723	0.82832	1.2559	0.904645	1.0403	1.95881	1.27791	1.03426	72.0345	79.858	60.7768	69.3653	80.8479	69.1333	54.6591	74.9723	60.9632	58.068	62.3392	54.3821	61.2595	53.3737
102188383	C5H12orf56	0.685969	0.855126	0.687192	0.41924	0.41253	0.374205	0.418734	0.423038	0.497404	0.554018	0.345917	0.414897	0.681082	0.413683	0.503692	0.56819	0.174852	0.312258	0.534495	1.01294	0.789779	1.80981	0.476829	0.851751	0.812488	1.48568	0.785696	0.543405	1.00976	0.792925	3.18141	4.67629	2.45583	2.81167	4.42712	3.68776	3.14059	3.68128	2.76805	2.81374	3.32136	2.5525	2.49504	2.50581
102191562	MYO3B	0.061288	0.086381	0.147878	0.038552	0.082316	0.062582	0.111404	0.042364	0.057839	0.101592	0.087262	0.08025	0.157825	0.042267	0.052063	0.107863	0.099019	0.116927	0.163381	0.171648	0.200164	0.178242	0.102286	0.095034	0.16057	0.277961	0.079341	0.162595	0.175843	0.207606	0.748079	0.491894	0.621396	0.673698	1.26021	0.790681	1.05501	1.0047	0.407843	0.419412	0.612445	0.644507	0.712745	0.13967
106502246	LOC106502246	0.204002	0.124987	0.032966	0.218986	0.103806	0.221741	0.097786	0.036145	0.179117	0.179623	0.21182	0.127423	0.107597	0.023032	0.290919	0.200765	0.146896	0.084078	0.053213	0.088089	0.202399	0.10336	0.182441	0.276634	0.122052	0.11994	0.150734	0.095805	0.146791	0.184169	1.69391	1.4702	2.75963	1.41949	1.59384	1.75637	3.72329	2.27975	1.73484	2.80972	1.88605	3.25939	1.9887	2.7363
102178526	TRIM17	0.040849	0.093519	0.090737	0.053879	0.11923	0.170862	0.244587	0.081648	0.063137	0.150887	0.239965	0.11746	0.10085	0.08246	0.063153	0.150281	0.158004	0.159265	0	0	0.053967	0.095993	0.122556	0.093806	0.061667	0.08398	0.076921	0	0	0.054189	1.78205	2.12769	1.82172	1.96627	1.79111	1.63269	1.38497	1.40293	1.69108	1.92807	1.59389	2.30547	1.75311	1.84975
102174122	MDN1	1.21265	2.69451	2.32564	3.11193	1.66131	1.49281	2.40155	0.767032	0.530238	1.71083	1.47418	1.66236	2.31562	0.770018	0.528376	1.72137	2.03809	2.18422	0.768154	1.42448	1.49168	1.20795	1.4944	2.21543	1.89044	2.79781	2.32179	0.766819	1.42328	1.49822	8.57899	8.00502	9.07124	10.4949	8.48547	8.79617	10.6983	8.63015	9.32255	8.3096	8.35456	9.20711	8.70497	9.60206
102189320	KLF12	0.673437	0.432299	0.475526	0.283874	0.134312	0.142482	0.300699	0.063022	0.350554	0.362078	0.223572	0.13306	0.422807	0.063649	0.331277	0.370597	0.388802	0.840427	0.230381	0.117706	0.168295	0.17996	0.263583	0.482716	0.552872	0.65513	0.410785	0.224609	0.119505	0.169714	5.37808	4.98023	5.52864	4.49039	4.55522	4.68399	6.43475	5.03336	5.59091	6.65344	5.45288	5.9254	6.14431	5.93328
102187048	PTCH1	4.43582	11.4401	6.29523	6.32725	3.85017	5.11604	4.63524	1.4041	1.71739	3.88443	4.87976	3.859	6.39229	1.39622	1.69958	3.89935	3.34739	4.74075	5.03085	3.92055	5.65712	5.57509	3.10494	3.4882	2.51812	5.84256	4.38786	5.05571	3.92441	5.66183	36.0806	30.8427	32.5383	32.1337	40.1583	37.4773	34.5726	35.4246	31.6457	25.1005	28.5162	27.0023	23.0436	15.8293
102172912	LOC102172912	0.181342	0.097785	0.054524	0	0	0	0.044269	0	0	0	0	0	0.069749	0	0	0	0.016437	0	0.055413	0	0.041968	0	0.073095	0	0.009886	0	0.10513	0.055954	0	0.042322	2.99363	1.93605	3.54486	4.70181	3.63246	3.78883	3.04265	1.15247	2.61511	3.91823	3.84237	3.27421	2.74777	1.79342
102174567	PTPRD	0.394438	0.621148	0.513699	0.422008	0.233805	0.312325	0.360718	0.197763	0.279658	0.805281	0.293188	0.237643	0.517422	0.20295	0.274474	0.783727	0.851774	1.08117	0.919578	0.658727	0.464442	0.491156	0.345042	0.426439	0.346029	0.8312	0.562031	0.928948	0.662367	0.468996	3.19689	3.91083	3.72842	3.36923	2.8395	3.67317	3.64856	3.21222	2.54235	3.48817	3.29731	4.81292	2.96482	4.54094
102174061	LOC102174061	0	0.188208	0.033505	0.035285	0.004531	0	0.163734	0.014638	0.051022	0.062882	0	0.004501	0.042861	0.008146	0.048974	0.08303	0.141476	0.067175	0.009232	0.067757	0.036191	0.058882	0.051225	0.155859	0.088416	0.095508	0.177148	0	0.072624	0.033948	1.37872	0.943921	0.94491	1.0665	1.53579	1.42603	2.28086	1.65297	2.75123	2.34671	1.90075	2.05831	1.7468	1.46225
102170637	NAALADL2	0.747012	0.653989	0.41603	0.39319	0.175005	0.269488	0.24998	0.195438	0.712368	0.840619	0.26499	0.173649	0.420033	0.192654	0.6927	0.831765	0.998074	1.08061	0.534605	0.628675	0.603169	0.723405	0.485175	1.05193	1.12467	1.19925	0.760077	0.527959	0.627919	0.605948	4.51048	4.80411	6.33859	6.11204	5.23586	5.97951	6.13269	6.02668	7.54259	8.35519	8.15707	8.30308	7.75475	6.53644
106502698	FRY	3.31612	5.34652	4.62909	3.69991	2.46826	3.52567	3.89277	1.17492	1.82844	3.62118	3.44988	2.48125	4.57383	1.16935	1.83623	3.6374	3.57527	6.05354	1.53957	3.99902	4.45904	3.00492	3.32341	6.11245	5.59249	5.56174	5.24702	1.54109	4.0186	4.45286	17.9769	16.2197	17.591	16.238	18.0698	17.4673	16.1334	16.8878	17.3791	16.6663	16.1452	17.1708	15.4926	15.048
102179243	LOC102179243	0.024313	0.051646	0.029353	0.016188	0.010315	0.086777	0.030433	0	0.048361	0.056695	0.065745	0.010247	0.032216	0	0.048373	0.05891	0.096509	0.179025	0.04531	0.038194	0.013517	0.032496	0.037154	0.079612	0.121871	0.162304	0.092486	0.045752	0.038778	0.013631	2.07828	0.56314	1.91896	1.68392	1.75573	2.27972	1.61007	1.73055	3.03484	2.60018	3.30784	4.40394	4.31434	4.79777
102178081	GCFC2	0.577188	1.16718	1.22704	1.23922	0.649074	0.629082	1.19895	0.321881	0.454421	1.43864	0.703178	0.643539	1.25064	0.325039	0.456232	1.45505	1.18687	1.68788	0.677016	1.20931	1.07159	0.840897	1.18873	1.28126	2.02748	1.86906	1.65789	0.687651	1.22774	1.08793	4.15968	4.27171	5.30374	4.5085	4.36462	4.61665	4.99356	4.13749	5.51841	6.52359	6.35071	5.3674	6.88856	7.69096
102178265	DMXL1	1.62068	3.42631	3.08574	3.03062	1.56369	1.78437	2.61705	0.524614	1.64684	4.82245	1.76514	1.57714	3.04398	0.529043	1.6493	4.8313	3.80477	5.23259	2.21834	4.0126	3.35377	3.3948	2.90278	4.15902	5.16179	5.54701	4.6044	2.23236	4.02867	3.37368	16.7677	15.1102	16.9178	17.6575	17.2519	16.8639	16.987	18.4618	17.8902	19.5099	21.1843	19.9145	18.4564	18.4985
108634740	LOC108634740	0.011377	0.009418	0.013739	0.032609	0.023368	0	0	0.002266	0	0	0	0.015926	0.017576	0.002289	0	0	0	0.010701	0	0	0.016962	0.010389	0.021605	0.014354	0	0.057353	0.031518	0	0	0.017019	0.748028	0.726572	0.788858	0.338114	0.594941	0.568442	0.73479	0.898551	0.860789	0.629104	0.416878	0.7013	0.575594	0.825076
102183583	HUWE1	7.27516	17.0126	14.4683	14.4568	10.3423	10.7201	17.2327	4.60402	3.67684	11.1999	10.6252	10.3334	14.359	4.59927	3.6799	11.1859	12.4302	12.4276	3.84942	6.2373	8.02584	6.7392	7.80729	11.209	11.0116	13.9649	12.5981	3.84789	6.24548	8.02114	50.875	49.3202	52.5876	53.2338	52.5494	51.4685	55.0124	52.123	56.9569	53.7002	51.8237	53.901	52.9367	50.7037
102184845	AKAP13	4.74497	6.70799	9.66791	7.6808	7.00921	7.2597	8.69528	3.23428	2.82108	7.60944	6.95289	7.03477	9.72404	3.22314	2.81719	7.58324	7.64703	9.66103	1.84318	2.8127	3.48008	2.39147	3.65305	5.42095	7.28884	6.06357	6.63818	1.83932	2.79428	3.46947	33.705	28.2707	36.0574	35.2948	28.0172	30.9065	40.7041	31.1388	38.8551	37.3604	33.4195	36.2898	32.3765	35.587
102182632	PANK3	2.32778	3.91785	2.8567	2.87272	1.93612	1.63395	2.7528	0.713348	1.84458	3.40409	1.59097	1.9534	2.79677	0.719802	1.87087	3.43149	2.89535	4.52304	2.50876	3.49803	4.13246	5.10555	3.50067	4.47234	5.23882	7.51186	6.28005	2.51326	3.53743	4.11945	11.2981	13.9704	12.7954	12.6211	13.6926	13.548	14.1709	12.7373	11.8101	13.2067	12.2546	12.8612	14.5291	16.061
102175813	CARF	0.884263	1.30804	1.20527	1.03531	0.635264	0.923497	1.14347	0.225777	0.509694	1.45794	0.854629	0.635232	1.18714	0.227824	0.509675	1.47078	2.64863	2.66485	1.15337	2.13457	1.45837	1.9484	1.3918	2.43511	2.49665	2.58565	2.56218	1.14471	2.15772	1.45125	5.36555	4.35165	7.14258	5.44044	6.14804	6.02715	6.09189	5.14667	8.30995	7.84039	8.03932	7.01731	9.25606	8.04437
102171158	LOC102171158	0	0.053193	0.024523	0.017767	0	0.026087	0.011856	0.026394	0.03862	0	0.040934	0	0.031372	0.018077	0.03863	0	0.022913	0.072609	0	0.032021	0	0	0.034844	0.019101	0.010714	0.081065	0.06715	0	0.03251	0	0.4875	0.666653	1.34096	1.17461	1.55876	1.331	1.1392	1.56341	1.76459	2.47133	1.56607	1.6974	2.29756	1.15069
102176031	LOC102176031	0.861491	1.62644	1.3891	1.23421	0.659839	0.568398	1.18378	0.190244	0.359144	0.955854	0.482264	0.660586	1.3918	0.190404	0.376817	0.970209	1.09934	1.72325	0.643707	0.459617	0.773698	0.706193	0.979924	1.33206	1.25108	1.93662	1.44707	0.626549	0.460193	0.769976	6.29146	6.76993	7.82547	6.78423	7.74021	7.80816	8.28587	7.70449	7.8602	7.56168	8.47862	8.57465	9.4888	7.71582
102184837	ZFHX3	0.682232	0.695534	0.913293	0.747366	0.348345	0.592561	0.759161	0.242851	0.465251	1.08962	0.604043	0.346566	0.910345	0.247822	0.468678	1.08305	1.53774	1.69774	0.396788	0.552646	0.344474	0.412497	0.536348	0.712927	0.642109	0.676361	0.66753	0.39789	0.555062	0.336322	4.89247	2.80379	3.94959	3.80579	3.26418	3.11341	3.13279	3.88783	5.59763	4.4642	3.32932	4.43454	4.97448	5.06167
108635570	LOC108635570	0.065039	0.174376	0.158223	0.139402	0.147824	0.083948	0.178496	0	0.109317	0.232881	0.086207	0.146848	0.143725	0	0.109349	0.239108	0.52721	0.580949	0.062048	0.388169	0.299242	0.27699	0.321464	0.294725	0.231019	0.438219	0.441054	0.062653	0.401748	0.326293	1.27933	1.05591	2.21928	1.23073	1.54386	1.84197	1.98271	2.06835	1.87947	2.53764	2.59536	2.32118	2.56243	1.70422
104795835	MIR429	0.288896	0.10469	0.144559	0.202946	0.427134	0.712679	0.524152	0.453378	0	0.054133	0.508187	0.424313	0.036738	0.457936	0	0.053916	0.029199	0.378541	0	0.282938	0.178865	0.420276	0.429327	0.511492	0.109557	0.178758	0.402997	0	0.287264	0.180373	5.49396	5.15839	6.05954	6.33139	5.90766	9.9116	5.65528	6.83049	6.7726	13.1857	9.48311	4.80324	6.31666	7.37186
102186221	SLAIN1	1.26631	1.60262	1.70027	1.11459	1.10613	1.22654	1.22168	0.834007	0.499157	1.2835	1.32068	1.10602	1.75499	0.839655	0.50403	1.28305	1.10712	0.965612	0.790239	1.92544	0.992568	2.14796	0.739446	1.26536	1.01043	1.6331	1.23212	0.779479	1.92832	0.923811	5.49669	9.00629	6.24313	4.51706	8.40692	5.92833	4.87021	5.51316	7.18184	7.29314	6.65235	7.71534	8.76989	6.2621
102181438	MED12L	0.152158	0.166713	0.226253	0.121923	0.134239	0.11149	0.119059	0.058165	0.133988	0.355787	0.114038	0.136485	0.215393	0.058316	0.132493	0.353219	0.248849	0.304803	0.059355	0.114644	0.162592	0.145502	0.09213	0.133892	0.12796	0.284108	0.141825	0.061312	0.114088	0.160886	1.3851	0.988998	1.31255	1.00474	1.22234	1.58714	1.22967	1.20314	1.74967	0.976941	1.85674	1.18074	1.35317	0.956066
102191746	ATXN7	1.50495	2.99864	2.99706	2.5068	1.81182	1.70464	2.63296	0.579515	1.00003	2.68413	1.68361	1.82237	2.93502	0.580154	0.999503	2.66399	2.59108	4.02788	0.908796	1.87776	2.04643	1.50313	2.04513	3.08893	2.85511	3.49258	2.70052	0.924606	1.87084	2.05636	9.59828	10.3153	11.3182	10.7774	10.1188	10.8885	10.4934	10.844	12.5067	11.7367	11.5618	13.4771	12.8727	13.7773
102182377	NHLRC2	1.27399	2.04362	1.74427	2.19534	1.0772	1.38807	2.02763	0.347667	1.48036	1.96744	1.43196	1.09181	1.7414	0.350829	1.47639	1.96767	2.48706	3.09779	1.21896	2.06343	1.40345	1.69071	1.98232	2.35526	2.65401	3.11122	2.2609	1.2129	2.09247	1.42374	9.73509	8.05936	10.639	9.55732	8.22274	9.17333	8.73656	9.2638	10.3608	9.54028	10.5198	11.4973	11.4911	11.6792
108636047	LOC108636047	0	0.151887	0	0.10198	0.185113	0.057252	0.052925	0	0.404006	0.138066	0.089835	0.18389	0	0	0.404109	0.137512	0.04058	0.107124	0.288471	0.088474	0	0.071992	0.146086	0	0.030673	0	0.110751	0.291288	0.05427	0	18.0814	16.7206	17.433	16.3844	18.1055	13.0451	16.7405	15.2133	15.2784	12.9777	17.6855	16.3091	17.1916	13.792
102173963	LOC102173963	1.47049	3.10859	2.37093	2.51719	1.60232	1.42786	2.66941	0.335787	1.51746	2.56419	1.26494	1.57971	2.40167	0.339127	1.51298	2.61245	2.11173	2.65641	0.858293	1.36866	1.67883	1.27871	1.98139	2.19689	2.48031	4.18361	3.64465	0.827431	1.37441	1.69155	17.4743	13.9979	16.8346	13.6816	16.0598	15.3506	15.7877	18.1379	17.8833	16.7914	15.9531	18.5008	21.8032	15.7243
102181925	KMT2C	2.21505	4.35338	4.88281	4.02109	2.66011	3.40643	4.81806	0.754547	1.5634	5.21044	3.44241	2.65744	4.84865	0.759412	1.57091	5.23265	5.48953	8.00093	1.44783	3.02024	2.73316	2.71023	3.9948	5.42064	4.34436	6.59546	4.97638	1.45761	3.02977	2.74234	20.9126	22.5044	24.9976	23.9061	21.7842	22.2518	24.103	22.8292	27.9267	24.9596	24.8636	27.682	27.0534	28.4115
102176916	LOC102176916	0.444348	0.589443	0.300888	0.231342	0.125989	0.319135	0.28901	0.042508	0.614627	0.415535	0.253452	0.130064	0.366041	0.04293	0.638101	0.413884	0.452058	0.697012	1.05774	0.390325	0.335027	0.414232	0.322782	0.326074	0.291916	0.576304	0.534426	1.0607	0.382864	0.333943	4.38809	5.52745	7.30652	6.82597	5.92474	4.61642	7.73773	6.91039	8.93045	6.80372	8.95171	7.14377	9.34241	6.38641
102171607	ZNF462	0.570397	1.32463	1.05009	1.10223	0.7134	0.890131	1.16858	0.281879	0.267217	0.853182	0.937444	0.712103	1.07177	0.28305	0.263468	0.855025	1.10742	1.55002	0.465529	0.875008	0.871102	0.758785	0.867924	1.36078	1.13742	1.59367	1.57906	0.459243	0.883452	0.877051	5.04225	3.51133	4.32868	3.83063	4.3377	3.84546	4.33503	4.79786	4.7204	4.78215	3.66401	4.48855	6.49006	5.13591
102189372	FAT1	3.03699	7.09904	6.91919	8.44025	5.25987	3.55294	7.35785	0.619031	1.42939	5.14783	3.61686	5.26173	6.94871	0.617513	1.40927	5.15355	4.12385	6.26454	1.6431	1.8804	3.56263	2.29399	3.10131	3.88823	4.24035	5.5218	5.22928	1.65343	1.88261	3.54852	47.1535	39.0869	46.2957	46.8682	46.5331	53.3844	44.4022	51.7547	49.9812	39.4304	43.5758	50.7879	37.8084	37.0254
106503542	LOC106503542	0.681105	0.661795	0.329618	1.066	0.173361	0.948473	0.616761	0.614792	0	0.439971	1.07899	0.169867	0.410542	0.608234	0	0.437388	0.794776	0.677058	0.376238	0.441428	0	0.31443	0.706448	1.60041	1.1756	0.66188	1.23898	0.379911	0.447495	0	15.4592	15.6207	8.76489	14.1249	11.4428	16.1049	9.31673	10.2327	19.5288	10.6216	20.8677	24.2144	20.9297	20.0945
102180224	ASTN2	0.658863	0.516436	0.320616	0.299773	0.300936	0.431368	0.206482	0.507181	0.254154	0.311831	0.416413	0.300627	0.351253	0.510296	0.260016	0.32207	0.58051	0.774316	0.629949	0.376373	0.377034	0.616899	0.34331	0.470809	0.646871	0.980911	0.52668	0.627295	0.369036	0.374091	2.77411	2.56998	2.32072	4.0491	3.61602	3.16007	3.62604	1.85071	2.74044	2.82495	3.45594	3.25464	2.96602	3.76107
102170942	LYST	2.51279	4.57473	3.90598	3.98385	2.17272	2.44283	3.59471	0.556718	1.7772	4.67409	2.3941	2.16992	3.86911	0.553341	1.78236	4.7016	3.86517	5.03976	2.5975	3.92352	4.3209	3.88042	3.94666	6.53501	7.62162	8.13308	7.33516	2.59906	3.95085	4.34441	19.1309	18.5392	22.4533	21.6533	20.2614	21.746	21.184	19.6032	17.7673	22.4603	21.3867	20.8904	19.1964	23.1747
102187056	SCAI	0.222219	0.640738	0.529133	0.485776	0.211994	0.15163	0.529824	0.058219	0.316174	0.612407	0.155584	0.210594	0.427206	0.058311	0.330068	0.595296	0.535435	0.794704	0.338388	0.224895	0.354775	0.231881	0.443946	0.592734	0.871554	1.19422	1.055	0.346814	0.226455	0.366222	4.66023	5.11913	6.03263	4.8254	4.80843	5.0278	4.47879	4.25306	5.29199	5.63546	5.61031	6.79239	7.2539	5.01408
102177129	UBN2	1.58953	3.29375	2.6544	2.7126	1.7955	1.57538	3.06259	0.602742	0.943947	2.99739	1.56897	1.7969	2.61256	0.607011	0.941884	2.98967	4.26634	5.63885	1.63462	2.99108	3.05303	2.93467	3.13351	4.62799	4.6879	4.82377	4.43915	1.63918	2.99343	3.04941	9.09173	10.6034	11.8991	10.4209	10.4885	11.1286	10.8205	10.1678	10.4939	11.584	12.6223	12.5906	12.1009	12.4849
108637677	LOC108637677	0.208086	0.208134	0.025129	0.078417	0.099822	0.075532	0.191844	0.099448	0.193343	0.044483	0.050502	0.098126	0.030935	0.109613	0.192882	0.041269	0.060476	0.136503	0.129298	0.109102	0.146739	0.074343	0.173811	0.25795	0.121289	0.252825	0.142276	0.133251	0.110359	0.14663	1.06277	1.12999	1.79084	1.82685	1.72146	2.54511	1.7989	1.99869	2.88398	2.74326	3.91139	3.25461	3.81254	3.03717
102176277	NBEAL1	0.475431	1.27357	0.983391	1.06224	0.388013	0.39777	0.918202	0.126533	0.653617	1.57598	0.365924	0.394719	0.982913	0.124165	0.656787	1.56563	1.17689	2.02688	0.922822	0.507857	0.692886	0.513573	0.728835	1.39805	1.694	1.89859	1.98741	0.913571	0.504783	0.70224	10.2903	9.00538	12.2803	10.9066	10.3942	9.81317	10.1289	10.1104	12.7051	12.5437	12.4502	14.6135	15.0149	14.2581
102184011	PTPN4	0.928566	1.64145	1.44052	1.28801	0.6641	0.714036	1.20882	0.246616	0.660418	1.67423	0.709659	0.665363	1.46446	0.247984	0.659563	1.67291	2.08502	2.62973	1.08722	2.2381	1.5853	2.32557	1.65758	2.19193	2.48952	2.64805	2.11246	1.09274	2.24182	1.59051	5.44653	6.39175	6.07802	6.39553	6.65503	6.12481	6.09823	6.36838	6.11213	6.49864	6.97861	6.51726	6.91216	5.35455
102174684	RIMBP2	0.131779	0.113345	0.052196	0.130013	0.085413	0.080994	0.089711	0.10875	0.031316	0.040675	0.076922	0.086711	0.053094	0.11806	0.031324	0.033042	0.052558	0.074848	0.076263	0.173658	0.121963	0.172332	0.07777	0.269182	0.12407	0.232749	0.196044	0.073476	0.173663	0.121972	0.60588	0.666393	1.10676	0.469675	0.832665	0.613669	0.641278	1.03959	0.797831	0.687622	0.799171	0.507552	0.574462	0.681157
102187365	LOC102187365	0.063832	0.114623	0.02546	0.066203	0.031903	0.029091	0.082715	0	0.086961	0	0.045647	0.031693	0.032569	0	0.086983	0	0.019815	0.029821	0	0.032819	0.029458	0	0.152606	0.08276	0.00311	0.071258	0.079928	0	0.033321	0.029706	1.26787	1.71564	1.70948	1.85942	1.73052	2.04275	1.78516	1.42832	2.28673	0.738353	1.66718	1.5489	2.52618	2.13174
102176856	FAT3	0.041894	0.027654	0.025292	0.037064	0.021819	0.02731	0.017387	0.005981	0.047724	0.039338	0.03396	0.02066	0.028778	0.005973	0.046426	0.039171	0.058684	0.167191	0.02266	0.039313	0.025686	0.020504	0.0082	0.04419	0.019201	0.078179	0.086385	0.022881	0.040493	0.024945	0.82126	0.323294	0.414499	0.537962	0.310358	0.377792	0.717387	0.601261	0.377482	0.530484	0.340712	0.740431	0.547645	0.633153
102178041	LOC102178041	0.056471	0.169115	0.0077	0.034704	0.002645	0.046753	0.034141	0.008181	0.064696	0.05225	0.07336	0	0.011492	0.008147	0.064713	0.037663	0.018308	0.067992	0.114155	0.018951	0.042038	0.054409	0.066667	0.106322	0.014417	0.290513	0.138558	0.115269	0.025241	0.042393	1.40181	2.07074	2.2435	2.29521	2.75733	2.23392	2.12351	1.75674	2.44583	2.67599	2.27401	3.05682	2.44013	2.45523
102175540	LOC102175540	0.050514	0.110054	0	0.02808	0.025016	0	0.095209	0	0.04186	0.020329	0	0.02485	0	0	0.041871	0.020099	0.01846	0.035585	0.004597	0.057526	0.018039	0.039533	0.082932	0.123102	0.070299	0.125461	0.089606	0.004642	0.058281	0.018191	0.782391	1.033	2.27118	1.12369	0.870151	1.07419	1.39883	0.770377	0.877688	1.46234	1.81434	1.83968	1.67006	2.37515
108634221	LOC108634221	0.048308	0.096	0.075381	0.031158	0.041693	0.039214	0.104375	0.022926	0.05227	0.022345	0.041817	0.039948	0.079098	0.021909	0.056527	0.024835	0.051864	0.196959	0.260014	0.033787	0.030411	0.039551	0.070613	0.044689	0.031967	0.2185	0.085924	0.255213	0.03424	0.03064	1.28201	1.66506	1.8105	1.45191	1.29666	1.18403	1.76954	1.65972	2.15391	2.45423	2.17137	3.51139	2.91446	3.81263
102173240	BMPR2	4.67531	7.26081	6.39887	5.48148	2.84891	3.85467	5.5628	1.12306	3.46093	9.76824	3.71994	2.84042	6.27836	1.12644	3.48655	9.77768	9.82856	13.2626	4.87823	10.7131	7.66099	8.57678	7.34377	10.2727	11.2571	12.3859	10.4624	4.9108	10.7581	7.69092	33.7702	32.7188	33.5976	33.9987	35.123	33.264	35.277	33.182	34.3269	34.212	34.7168	36.4201	35.2397	34.7592
102170098	DNAH12	0.005986	0.026668	0.017484	0.018488	0.011273	0.01061	0.007776	0.011314	0.013548	0.01549	0.011462	0.011199	0.020818	0.011427	0.016273	0.016679	0.032275	0.039187	0.020991	0.024832	0.046296	0.014365	0.028037	0.098306	0.03561	0.039291	0.038207	0.021062	0.025212	0.046401	0.086554	0.108228	0.128555	0.090693	0.136244	0.208295	0.118611	0.200814	0.077832	0.083446	0.135394	0.112913	0.151181	0.173852
108636575	LOC108636575	0.019571	0.215773	0.101715	0.082279	0.034885	0.041533	0.234614	0.031277	0.145723	0.141711	0.065171	0.034592	0.117691	0.031393	0.151906	0.152876	0.1336	0.490224	0.047172	0.079452	0.08357	0.100369	0.209691	0.28504	0.268832	0.365554	0.352936	0.05472	0.080556	0.084154	1.67343	1.40887	3.0896	1.815	2.20944	2.05327	1.73756	2.27028	2.94383	2.57912	3.24488	2.99885	3.32306	3.06112
102188743	LOC102188743	0.148413	0.03554	0.033928	0.0549	0.102168	0	0.039852	0	0	0.0371	0	0.101494	0.043399	0	0	0.036952	0.08642	0.118135	0.042373	0	0	0.004558	0.091799	0.236095	0.033774	0.245949	0.13117	0.042787	0	0	1.88627	3.51	2.89375	4.06005	2.62754	2.9037	0.94583	2.98626	3.82397	5.43015	4.11512	4.16042	3.13465	4.65745
108633171	LOC108633171	0.137394	0.344927	0.107809	0.101328	0.1673	0.140069	0.073874	0.223125	0.017915	0.071912	0.164165	0.174014	0.15175	0.217907	0.017919	0.071623	0.020279	0.114585	0.170674	0.124252	0.184328	0.137244	0.285122	0.179201	0.102065	0.405555	0.066025	0.166233	0.12883	0.185724	1.58131	3.18279	2.15654	2.08448	2.23342	2.1513	1.27264	2.27918	1.75032	0.979838	1.74077	1.25167	1.55139	0.919566
102173684	LOC102173684	0.109792	0.042026	0	0.037653	0	0	0.065757	0.018954	0	0	0	0	0	0.019142	0	0.024699	0.06415	0.030901	0.133324	0.039958	0.042754	0.031164	0.045633	0.026951	0.012732	0.137643	0.091168	0.134626	0.042884	0.043114	1.09803	1.21836	0.875646	1.40708	1.30283	1.07135	1.23781	0.915962	1.08893	0.842328	0.936885	0.538927	0.843854	1.15116
102187986	CRYBG3	2.79367	6.0956	4.30527	5.35894	3.49245	3.80088	4.0564	0.625541	2.63356	5.66623	3.73632	3.51159	4.26129	0.628827	2.64184	5.68126	3.71002	5.01605	2.98125	4.07241	5.46803	4.56576	4.01312	5.55613	6.76028	6.90471	5.56306	2.99541	4.08601	5.502	22.3305	20.5119	25.4068	24.1108	24.4009	24.4733	23.6785	25.516	21.4951	21.1776	25.2314	24.0649	21.4112	20.1736
102188939	ZNF300	0.136981	0.215393	0.213087	0.162095	0.186324	0.150518	0.157077	0.065457	0.108904	0.240823	0.148228	0.184984	0.189567	0.066108	0.135484	0.2398	0.352336	0.202336	0.244496	0.279386	0.205724	0.468309	0.264654	0.307174	0.352657	0.448181	0.291458	0.25607	0.299762	0.207098	0.733857	0.703717	0.877188	0.634587	0.842013	0.864179	1.63393	1.00705	0.976575	0.757358	1.49921	0.936616	0.976978	1.147
102179439	LOC102179439	0.1174	0.074687	0.032	0.052397	0.015281	0.071497	0.058325	0.011219	0.095989	0.086379	0.112187	0.015181	0.040936	0.011651	0.096013	0.086032	0.03383	0.033194	0.054831	0.058736	0.060149	0.004797	0.089445	0.091565	0.06167	0.187869	0.164209	0.0528	0.055321	0.065963	1.17389	0.624734	1.25406	1.71123	1.10357	1.02931	0.849082	1.62047	0.778502	2.38132	1.80578	1.13474	1.47028	1.67729
106503342	LOC106503342	0.058128	0.082429	0.058533	0.025103	0.022475	0.030232	0.053529	0.041321	0.053389	0.124802	0.043563	0.022326	0.053954	0.041732	0.053402	0.124301	0.089661	0.250262	0.04094	0.039273	0.025957	0.035214	0.104558	0.112774	0.060358	0.099252	0.082029	0.041049	0.0398	0.026176	0.633958	0.489737	0.551244	0.863054	0.634585	0.681417	0.711042	0.590976	0.950736	0.947695	0.654803	0.796904	1.35638	1.44247
102191777	DIAPH2	0.814113	1.77371	1.49994	1.33749	0.615869	0.510605	1.11412	0.164302	0.795451	1.57639	0.531529	0.610188	1.46004	0.1659	0.767965	1.58616	1.20814	1.93356	0.709532	0.48171	0.683332	0.486641	0.619519	1.04221	1.5992	1.29689	1.0694	0.703497	0.475643	0.67486	8.45544	8.19174	10.6113	11.5945	8.55748	9.65973	10.468	10.2057	11.4939	11.7841	12.575	13.7456	11.9295	13.7386
102191258	LOC102191258	0	0.07389	0.177476	0.051888	0.043734	0	0.099153	0.168141	0.087408	0.108397	0	0.043445	0.136637	0.169813	0.08743	0.107962	0.020733	0.158399	0	0.134076	0.108581	0.049349	0.144079	0.244651	0.125747	0.323867	0.211852	0	0.136126	0.109496	1.22535	1.22042	1.92754	2.76348	2.1049	2.64735	3.09696	1.74736	2.20634	1.94789	2.03268	3.17028	2.34032	2.4477
102177618	LOC102177618	0.046354	0.026109	0	0.026242	0.034301	0.018045	0.067784	0.014704	0	0.021673	0.024067	0.034075	0	0.01485	0	0.06585	0	0.065013	0.035786	0.032459	0.030388	0.01873	0.056729	0.01559	0.037862	0.089856	0.042001	0.036136	0.032956	0.030645	0.279914	0.663759	1.21892	0.440415	1.06791	0.7104	0.961322	0.63785	0.713101	1.36626	0.835777	0.563667	0.896469	1.13985
102185635	ARHGAP32	3.11085	6.21486	4.85678	5.04752	4.40423	3.85481	6.18741	1.25693	1.62618	4.09685	3.75342	4.37714	4.97241	1.2481	1.63965	4.09682	3.98531	4.64935	1.37117	4.13355	4.48394	3.05167	3.77705	4.73895	4.29433	5.51635	5.38981	1.38246	4.11789	4.4923	18.2101	18.9532	19.4053	19.5394	19.859	20.2727	17.6639	19.1151	17.5475	17.5455	19.9518	18.8805	16.647	18.5234
102175882	HMCN1	0.475546	0.618597	0.654228	0.565214	0.248776	0.409307	0.356886	0.081598	0.499174	0.74746	0.406426	0.246239	0.647014	0.08436	0.487953	0.748878	1.04156	1.32749	0.582578	0.414087	0.343393	0.424455	0.278064	0.407618	0.37871	0.979155	0.528625	0.588001	0.412271	0.345289	4.2753	4.13416	6.50838	5.11966	4.25579	3.85712	4.60584	6.1697	3.79572	3.54382	3.77761	5.48558	4.10075	2.74834
106502121	LOC106502121	0.096704	0.15283	0.140879	0.139105	0.183788	0.073911	0.171169	0.055342	0.061141	0.039308	0.056473	0.1996	0.144887	0.055892	0.061157	0.03915	0.202384	0.123186	0.146519	0.103854	0.197578	0.327398	0.230005	0.107123	0.15017	0.430992	0.1083	0.147837	0.10884	0.185345	0.449225	1.62953	1.77801	1.3175	1.33866	1.59186	1.13289	1.24007	1.21345	0.894597	1.70484	0.648627	0.721387	0.402734
102180503	GPR21	0.35092	0.375727	0.419274	0.419086	0.365044	0.378992	0.488353	0.072008	0.385617	0.795564	0.37193	0.360057	0.417488	0.071041	0.388656	0.778226	0.714286	1.30994	0.218979	0.38482	0.809248	0.512636	0.240256	0.417625	0.366301	0.616486	0.594146	0.22175	0.38434	0.80644	3.03301	3.21884	4.06523	3.50432	3.80737	3.72299	3.42912	3.76392	4.89998	4.27783	4.8995	4.11446	4.91977	4.17007
102185962	LOC102185962	0	0.067458	0	0.025735	0	0	0.042554	0	0.052965	0.034909	0	0	0	0	0.052978	0.034769	0	0.081962	0.083837	0.113045	0.09046	0.024279	0.028646	0.084603	0.019765	0.111505	0.05759	0.084656	0.114773	0.091223	0.771377	1.14176	1.10813	0.672662	0.783183	1.1148	1.1355	0.908916	0.631204	0.908553	1.37916	0.772628	1.05735	1.65821
102188382	LOC102188382	0.422043	0.112827	0.186163	0.151125	0.095577	0.145936	0.272052	0.135907	0.04589	0.142464	0.119076	0.131206	0.225204	0.156093	0.045902	0.099557	0.118647	0.173261	0.227995	0.285701	0.401722	0.12387	0.291949	0.205607	0.196372	0.552557	0.299201	0.21459	0.274924	0.376264	1.14086	1.05496	1.44546	1.06601	1.62121	1.82455	1.64047	1.82563	2.17795	1.11779	1.61689	2.09074	1.21668	2.25985
102174636	SOX5	0.610354	0.527491	0.398245	0.357912	0.139983	0.463991	0.237648	0.205566	0.2192	0.443055	0.370462	0.14232	0.395785	0.208656	0.213113	0.434585	0.594192	1.26015	0.212785	1.50222	0.727519	0.936546	0.66404	1.7048	2.03315	2.03647	1.17798	0.214682	1.50024	0.74582	3.56297	2.89595	4.11304	3.32534	3.85161	4.50289	3.03797	3.44614	3.93454	3.67266	4.53295	3.70238	4.12407	4.28482
102184572	LOC102184572	7.25092	4.58315	5.23327	5.68178	7.99231	9.19056	7.53516	12.1484	7.95967	8.81698	9.72918	7.94662	5.64036	12.2512	8.12469	8.89857	6.56494	5.16908	19.759	7.1516	9.29889	13.8329	9.68079	8.39118	4.85556	10.8655	4.14786	19.9232	7.22289	9.55431	92.5961	102.2	91.0865	81.3731	103.063	100.236	68.555	94.4588	64.0835	66.8999	80.0453	75.3589	59.8843	48.1488
102188067	KCNT2	0.032359	0.047795	0.039668	0.045851	0.027697	0.030972	0.053976	0	0.026157	0.052487	0.015046	0.027222	0.045166	0	0.026115	0.049904	0.098369	0.189605	0.030129	0.094441	0.040237	0.032639	0.051104	0.065729	0.064579	0.150582	0.046911	0.030046	0.095385	0.040576	0.504163	0.343621	0.605619	0.312474	0.571266	0.342148	0.571264	0.545967	0.837034	0.562119	0.533925	0.700255	0.847754	0.6219
102190263	LOC102190263	3.44724	6.96374	5.81615	5.74529	4.6577	4.27021	7.41662	1.98584	1.41099	4.75871	4.19388	4.65165	5.71314	1.9938	1.40694	4.74877	5.1767	5.2146	1.30845	4.25349	4.82766	4.25317	3.67484	6.12864	4.89168	6.00611	5.39375	1.30623	4.23619	4.80597	23.2901	19.7989	23.644	24.2176	21.6913	21.8223	23.1123	23.6302	20.0642	21.2194	19.7505	18.8375	18.7341	18.2489
106502709	LOC106502709	0.191224	0.438893	0.32171	0.271709	0.195361	0.273631	0.317908	0.036793	0.235643	0.40515	0.195493	0.193921	0.280732	0.037159	0.226226	0.412073	0.368486	0.378195	0.16565	0.29847	0.181435	0.239361	0.23452	0.273775	0.321504	0.369318	0.524346	0.165586	0.302946	0.188717	1.72782	1.78699	2.65984	1.75627	2.12693	1.76214	1.66708	1.74543	3.36079	3.31628	3.05081	2.83959	3.20427	2.85993
106503326	TRIO	2.16468	4.98753	4.69649	4.37041	2.90063	2.8802	4.28514	0.736144	1.34976	3.32795	2.98332	2.88635	4.72852	0.735875	1.33859	3.33012	3.52213	5.17796	1.31795	1.4855	2.06124	1.4222	1.97827	2.57523	2.3679	3.59158	2.88554	1.3032	1.47286	2.04226	17.8337	16.4468	17.4869	17.0498	15.1451	16.0075	16.4117	16.6015	17.7143	15.7961	15.9428	21.688	18.9551	18.292
106503360	LOC106503360	0.04355	0.109586	0.099862	0.082967	0.066901	0.144272	0.129545	0.123653	0.048526	0.138431	0.134986	0.066374	0.118449	0.124576	0.047958	0.137793	0.391208	0.114495	0.078232	0.128236	0.043212	0.074088	0.210287	0.112354	0.073278	0.27448	0.111882	0.078951	0.13037	0.050121	0.871428	0.73391	0.844802	0.939457	0.883233	1.02147	0.664298	0.902203	0.984846	0.818341	1.11975	1.18733	1.2716	0.725734
102175552	TEX15	0.064085	0.226278	0.138849	0.185224	0.074931	0.091622	0.1379	0.035001	0.112358	0.241706	0.11232	0.077476	0.146602	0.035349	0.111471	0.250764	0.326502	0.71201	0.092288	0.327617	0.402958	0.339881	0.368867	0.563374	0.486516	0.693465	0.565896	0.090638	0.326308	0.401555	0.859957	0.985432	1.2091	1.51076	1.41045	1.44587	1.059	1.30666	1.39091	1.72299	1.69236	1.17897	1.5466	1.44529
102178207	KRT39	11.3101	20.9945	10.9522	11.9454	7.13255	8.23348	4.51045	5.7952	4.9043	6.89429	8.258	7.15989	11.5305	5.83849	4.85756	6.97499	5.58662	2.33901	11.3815	32.1387	17.9754	25.9348	8.97113	18.7611	15.0416	19.1129	15.8452	11.3611	32.1925	17.937	54.9184	59.7568	56.1506	50.8107	65.7621	61.495	57.3638	63.8794	31.6215	39.6759	50.3348	25.5757	28.4104	22.3986
102185379	PLAG1	0.245968	0.379987	0.410226	0.249087	0.143885	0.178515	0.295836	0.108025	0.082786	0.406359	0.204611	0.150849	0.376796	0.109101	0.082976	0.397588	0.451668	0.567843	0.203442	0.390153	0.265102	0.367466	0.337034	0.758354	0.638101	0.520745	0.42771	0.205129	0.391448	0.265547	1.26706	1.22819	1.56662	2.1077	1.7005	1.64013	1.06163	1.5239	1.48055	1.30784	1.96585	1.89425	1.84999	2.17108
102170858	ITPR2	3.73078	5.31646	4.67151	6.20491	2.04036	3.53782	3.92364	1.58676	3.49707	6.21408	3.43862	2.04927	4.62144	1.59565	3.48684	6.25156	6.1586	7.97131	2.46503	7.30651	7.36604	4.48971	7.08171	10.2851	9.20872	8.61978	6.8015	2.4746	7.31926	7.38877	22.1996	18.0421	25.9585	22.6934	18.6187	27.3243	24.577	21.7473	25.5201	28.8901	25.5677	25.8395	25.7419	28.6181
102186157	ATP13A4	2.35068	5.15928	2.65261	2.87513	2.68268	2.63702	3.0975	1.8082	1.15488	1.73994	2.55018	2.68873	2.66724	1.82283	1.16137	1.73861	1.20856	3.09549	3.63773	4.17482	4.89942	7.76375	3.1614	6.60468	4.89879	9.94032	6.4606	3.71287	4.17954	4.92808	9.90347	9.13909	11.121	8.62107	14.8034	15.414	16.1692	14.9542	8.10718	8.88621	11.3021	9.18915	7.79493	9.19651
108635629	RUSC1-AS1	0	0.214696	0.149925	0.05604	0.060982	0.144607	0.148213	0.058684	0.181119	0.124221	0.10043	0.059666	0.163893	0.063168	0.180049	0.123689	0.055479	0.252366	0.093483	0.140165	0.123141	0.071174	0.006199	0.165239	0.087973	0.227751	0.159482	0.065734	0.144286	0.12623	1.23802	1.03622	1.55889	1.02272	1.19066	1.71331	1.22456	0.942248	1.59753	1.37172	1.56837	1.2755	2.25536	2.1178
102171673	LOC102171673	0.109602	0.042204	0.038623	0.036111	0	0	0	0	0	0	0	0	0.049408	0	0	0	0	0	0	0.034515	0	0.04803	0.025223	0.024192	0	0.022189	0.082427	0	0.06845	0	1.10285	0.954734	1.08462	1.36327	0.789138	1.15463	1.07459	0.992561	1.62003	1.4461	2.61078	0.935812	1.81925	1.02696
102171931	NEK10	0.073187	0.120196	0.044572	0.047839	0.053414	0	0.0263	0.043923	0.038751	0.062559	0	0.053006	0.027064	0.044149	0.034005	0.06228	0.029673	0.095647	0.097722	0.179262	0.094467	0.171345	0.107	0.125715	0.100848	0.13317	0.097433	0.098615	0.179925	0.095238	0.492437	0.499715	0.690816	0.570199	0.495022	0.429116	0.346572	0.521859	0.33648	0.319663	0.332938	0.532973	0.434821	0.479695
102189759	SYNE1	2.52997	1.96501	2.99635	1.91794	1.47729	2.94717	2.60592	0.8007	2.52388	3.69871	2.96226	1.48151	2.9714	0.805013	2.51525	3.71098	5.47185	6.26725	1.42651	1.40684	1.5018	1.15763	2.50606	3.68605	3.32641	4.2412	3.65472	1.42435	1.40882	1.50446	21.8908	11.3382	20.5028	16.0199	14.9053	18.2845	16.8822	21.3602	32.9171	19.0193	24.268	18.949	25.8008	22.3071
108635851	LOC108635851	0.119968	0.303951	0.214731	0.137049	0.170165	0.146099	0.2559	0.274666	0.071636	0.180784	0.14054	0.160812	0.227374	0.277062	0.071654	0.179968	0.141937	0.176925	0.188635	0.0984	0.270622	0.109161	0.119981	0.254546	0.151836	0.327555	0.267576	0.190428	0.099866	0.267565	1.22023	1.49595	1.37844	1.01513	0.988085	1.73606	1.52704	0.955443	1.50977	1.34899	1.48554	1.51914	1.36014	1.05506
102176430	WDPCP	0.222638	0.387247	0.355399	0.304809	0.118604	0.170047	0.196553	0.039595	0.241552	0.492902	0.146618	0.11739	0.361777	0.039989	0.259066	0.487942	0.357425	0.412181	0.228683	0.240294	0.237031	0.348579	0.358534	0.348181	0.334283	0.531433	0.310441	0.220684	0.244411	0.230761	2.37146	2.63788	1.96554	2.15205	2.29274	2.13314	1.90642	2.26208	2.10736	2.2805	2.49569	2.14508	2.61051	1.99042
108636586	LOC108636586	0.024138	0.13214	0.296554	0.291154	0.105572	0.242646	0.069598	0.141477	0.13115	0.335183	0.145054	0.10347	0.265188	0.142806	0.131183	0.333837	0.503746	0.27053	0.041552	0.179469	0.133001	0.072999	0.158273	0.202652	0.276934	0.266325	0.325846	0.041957	0.181602	0.134123	2.34301	1.86664	2.64004	0.834703	1.59607	1.79588	2.36059	1.2029	3.02701	3.29259	2.82163	4.25343	3.6908	3.95888
102178101	LOC102178101	0.53669	1.16592	0.887899	0.762874	0.559304	0.465366	0.828633	0.184897	0.295631	1.1452	0.475053	0.569936	0.838353	0.183839	0.278295	1.1377	0.838212	1.10634	0.297139	0.654627	0.942549	0.561241	0.319589	0.734657	0.717951	1.10133	1.09821	0.298002	0.651519	0.955404	3.50958	3.32885	4.82275	4.29691	3.94436	5.07939	5.36799	4.53499	5.10225	5.64918	6.19604	4.8059	5.14572	6.50305
102183472	LOC102183472	0.087127	0.138405	0.113859	0.014415	0.009646	0.070448	0.123843	0.025459	0.076267	0.093479	0.087495	0.009582	0.135915	0.025713	0.075554	0.092727	0.073167	0.092001	0.148306	0.174079	0.035616	0.134975	0.089998	0.101157	0.113121	0.06241	0.084463	0.168194	0.176661	0.024489	0.772062	0.904643	1.22505	0.957316	1.19059	1.15263	1.78719	1.11058	1.17801	1.00629	1.35551	0.963105	1.72509	1.50616
102186613	LOC102186613	0.123445	0.417244	0.394322	0.344676	0.151885	0.2742	0.416114	0.052375	0.211173	0.474608	0.285207	0.150882	0.350281	0.049075	0.211227	0.469784	0.74463	0.720348	0.219814	0.637522	0.392161	0.504453	0.630358	0.869904	0.791569	0.769221	0.956097	0.19133	0.643115	0.373415	1.79696	1.7196	2.91249	2.12229	2.14604	2.54638	1.84383	2.72367	2.77755	2.51499	3.00589	3.1787	2.69158	2.41873
108636412	LOC108636412	0	0	0	0	0	0	0	0	0	0	0	0	0	0	0	0	0	0	0	0	0	0	0	0	0	0	0	0	0	0	0.118708	0.109967	0.642677	0.28129	0.166054	0.330221	0.376412	0.240926	0.578807	0.21482	0.343342	0.376284	0.32928	0.329836
102183654	LOC102183654	0.0718	0	0	0	0	0.085392	0.032611	0.049532	0	0.054205	0.094622	0	0	0.050024	0	0.053987	0	0.015161	0.128811	0.012877	0.007533	0.002886	0	0.068002	0	0.076614	0.068447	0.129711	0.013074	0.007597	0.744525	0.979347	1.36666	1.42744	0.913451	1.2896	1.23637	1.35739	1.9932	1.67491	2.28195	2.2168	2.49932	2.47786
108635862	LOC108635862	0.056515	0.106769	0.026954	0.034085	0	0	0.181349	0	0.057972	0.104577	0	0	0.032326	0	0.116957	0.104157	0	0.056942	0	0.146297	0.02059	0.039708	0.126864	0.337255	0.040649	0.273658	0.061668	0	0.146245	0.020763	1.8433	2.58039	4.84893	5.4121	3.02524	5.14487	3.77378	3.73103	4.0921	4.66255	4.11114	4.7675	4.13141	3.8268
102168732	CSNK1G1	1.21599	2.51799	2.50014	3.07974	1.76614	1.45478	3.00676	0.634144	1.29454	2.2162	1.44617	1.73344	2.3673	0.639925	1.30477	2.22103	2.40589	2.63878	0.76263	0.68607	1.43603	1.12244	1.86739	2.10454	2.17322	2.94103	1.94415	0.76351	0.695972	1.42704	9.62025	10.5343	10.2925	9.52402	10.4448	9.85275	11.0489	10.3096	10.3956	10.476	10.1191	12.1874	10.5173	9.64877
104795762	MIR19A	0	0.103226	0	0.409233	0.238258	0	0.127687	0	0.020019	0	0	0.236684	0	0	0.020024	0	0	0.039883	0.210672	0.07265	0.411163	0	0	0.049852	0	0.099954	0.194331	0.212729	0.07376	0.338935	4.44476	5.61012	5.70556	7.78789	3.32942	6.68813	6.05189	5.62641	4.69627	6.07747	6.39461	5.60589	5.63841	6.67648
102184253	GPR75	0.13823	0.183175	0.083134	0.082958	0.088241	0.111873	0.06373	0.039259	0.026091	0.078898	0.112096	0.102012	0.081408	0.03965	0.026098	0.078481	0.129631	0.104055	0.074306	0.217726	0.125327	0.227651	0.085716	0.226178	0.147093	0.257273	0.104706	0.075032	0.217244	0.125219	0.843672	0.533157	0.663835	0.668619	1.09356	0.564205	0.463886	0.62889	0.277369	0.326999	0.652426	0.383628	0.721631	0.430175
102169428	LOC102169428	0.173813	0.358094	0.141756	0.124229	0.162609	0.174474	0.162531	0.153513	0.065371	0.340868	0.195649	0.161298	0.124145	0.155039	0.065387	0.3395	0.437364	0.218561	0.082535	0.135794	0.202992	0.160878	0.138572	0.177548	0.297787	0.26738	0.265567	0.082189	0.128947	0.201774	0.985596	1.12646	1.15009	0.934399	1.07181	0.978574	1.26256	1.04769	1.87248	1.45582	1.1481	1.33287	1.91633	1.93959
106502756	LOC106502756	0.210132	0.577757	0.220773	0.401806	0.080048	0.236663	0.714846	0.080068	0.081224	0.267933	0.156603	0.07952	0.297993	0.079921	0.081245	0.266379	0.427619	1.00909	0.175686	0.365383	0.339307	0.131477	0.338336	1.27865	1.20724	1.56022	1.8585	0.196427	0.390395	0.342169	3.91562	2.70903	5.57843	5.51547	4.30896	7.4477	4.24317	5.86279	6.45589	8.68004	8.53266	6.31069	6.39098	6.65912
102180415	SPATA5	1.17334	2.13458	1.94543	1.95657	0.993496	1.50192	1.13109	0.364068	1.29294	2.19417	1.44487	0.993118	1.84419	0.360992	1.29726	2.19492	2.16588	2.13474	1.48607	2.32153	1.96141	3.06483	2.03753	2.06686	2.43065	2.97536	1.87914	1.49646	2.33786	1.97134	6.34825	6.75768	7.63959	7.19752	6.81824	8.20077	8.08807	8.02734	7.44849	7.03605	7.99507	7.76373	7.44181	7.7166
102169161	LOC102169161	0.035446	0.07056	0.008708	0.003581	0	0	0	0	0.088989	0.050721	0.012198	0.003858	0.005626	0	0.089011	0.07097	0.008472	0.041933	0.038855	0.041934	0.021109	0.003291	0.054103	0.044965	0.010564	0.143669	0.030922	0.054633	0.049371	0.025715	1.72856	1.22108	1.68349	1.83856	1.48418	1.30291	1.98166	1.59129	2.01639	2.06164	1.86376	1.98737	2.14839	1.82061
102172577	ERC2	0.163819	0.196868	0.08605	0.073338	0.078106	0.049119	0.099096	0.054119	0.069007	0.140069	0.060019	0.080617	0.105117	0.054621	0.086714	0.139482	0.17075	0.190314	0.064413	0.142669	0.181826	0.168486	0.126851	0.223323	0.189591	0.166293	0.214971	0.064807	0.138448	0.16957	0.551147	0.402481	0.608014	0.837849	0.303352	0.682305	0.733822	0.567219	0.779924	1.11374	1.03347	0.983694	0.743636	0.790888
102186789	KIF26B	0.787316	0.624444	1.10586	0.709315	0.413306	0.638149	0.696068	0.318334	0.49559	0.697332	0.668384	0.416418	1.09421	0.319855	0.497679	0.699824	1.02386	1.16122	0.261773	0.56184	0.285511	0.311796	0.273638	0.521736	0.778044	0.577134	0.744187	0.26318	0.557738	0.287623	4.3579	2.97595	2.49408	3.37878	3.37835	2.54249	3.73103	4.10768	3.51309	3.76694	2.16184	4.84865	4.25946	3.44504
102187829	ISPD	1.58704	1.40738	1.11268	1.27311	1.2477	1.11065	1.29034	0.61919	2.00654	1.89459	1.10091	1.27866	1.09913	0.6251	2.05906	1.90668	1.96951	1.86245	1.55341	2.80432	3.00789	2.31512	1.08708	2.1737	1.57203	2.39072	1.62669	1.52681	2.85316	3.00292	7.02282	7.16969	9.5975	8.40762	9.01291	9.81945	8.61185	10.1977	8.45479	9.34204	11.1708	9.29	9.07728	6.64051
102191314	LOC102191314	0.981703	3.52364	1.86083	2.39851	2.24751	2.04555	4.31291	0.231067	1.38989	2.50346	1.98805	2.21229	1.78642	0.232865	1.46466	2.49077	3.38504	4.23911	1.05556	1.50144	2.40398	1.73663	2.55175	4.49852	4.3034	7.40108	4.79289	1.04462	1.5103	2.42491	14.5556	16.5511	23.2708	19.5327	20.3877	20.4005	22.4211	20.13	22.3945	27.0873	24.3884	23.4196	27.2977	24.9808
102180418	CHD9	2.22863	5.83061	4.34897	4.50984	2.3108	3.12058	5.19754	0.632583	2.61295	6.41915	3.16606	2.32275	4.27145	0.635541	2.6107	6.42892	6.93137	9.66154	3.35052	6.14829	5.11424	5.21961	4.945	6.47187	7.58814	9.00332	6.98328	3.33607	6.16031	5.13931	20.368	21.0347	24.4376	24.9717	22.4343	23.7055	22.4319	24.2412	25.7	24.292	27.4073	26.137	23.5562	24.6391
102188108	PPP1R9A	0.275404	0.300993	0.214952	0.180051	0.122786	0.223162	0.152469	0.087398	0.138722	0.2307	0.210764	0.120509	0.217256	0.088052	0.13392	0.2296	0.491566	0.717761	0.139497	0.230687	0.135528	0.14738	0.188147	0.304557	0.34811	0.357862	0.351742	0.139185	0.233643	0.133766	1.18163	0.804255	1.12997	0.930622	1.003	0.631844	1.02752	1.10095	1.54064	1.16153	0.792419	1.28983	1.57412	1.38843
102178468	ANO3	0.626865	1.02931	0.553428	0.490668	0.41548	0.620436	0.336789	0.379983	0.445243	0.593042	0.560265	0.419675	0.567992	0.383262	0.452699	0.594952	0.351793	0.328733	0.746563	1.12433	1.30316	1.60317	0.437855	0.56175	0.689015	1.28483	0.705855	0.738558	1.13762	1.30315	2.46562	3.03862	2.85667	3.28991	3.67403	3.04915	1.95684	3.01941	2.64714	2.25258	2.79379	2.48976	1.43588	2.16671
102182140	ZAR1L	0.572301	1.03276	0.898019	0.598004	0.364878	0.846859	1.24633	0.237814	0.124044	0.780603	0.757658	0.371042	0.58171	0.235176	0.123923	0.774833	0.673385	0.819458	0.439547	0.506434	0.496319	0.450364	0.619067	0.892315	1.01029	1.37762	0.869261	0.443226	0.527998	0.449714	3.49626	3.04605	4.00609	3.6858	4.29521	3.94693	3.70151	4.57602	5.90463	4.96442	5.33021	4.46224	6.88454	4.16527
102177010	LOC102177010	0	0.074225	0.045741	0.075459	0	0.030964	0.040468	0.002829	0	0	0.048586	0	0.058514	0.002857	0	0	0.037009	0.052274	0	0	0.010582	0	0.05066	0.060078	0.019401	0.058833	0.077068	0	0	0.010638	0.824405	0.502093	1.27561	1.09648	0.890933	1.33601	0.909272	0.821172	0.74736	1.66087	1.24287	0.612127	0.609598	0.905418
106503362	LOC106503362	0.294084	0.383665	0.427541	0.200059	0.238349	0.181957	0.190191	0.271915	0.207759	0.27894	0	0.557245	0.409383	0.284806	0.20692	0.174499	0.202225	0.427761	0.352668	0.57147	0.367464	0.359931	0.641288	0.121569	0.16513	0.389768	0.668193	0.246871	0.586196	0.416098	3.10287	4.10031	4.65949	4.58287	2.08236	2.17651	2.10672	3.22702	6.14867	4.5441	2.0549	7.17985	3.65509	5.69009
102189706	MED13	3.38506	6.29404	5.54232	5.36485	2.97946	2.95466	4.92861	0.66364	2.61543	6.75551	2.84808	2.98752	5.44978	0.665017	2.61847	6.73116	6.02096	7.45134	2.30874	5.02851	4.72304	4.35546	4.54904	5.87655	7.13812	7.3778	6.27346	2.32314	5.03148	4.73431	25.7443	24.2297	26.1182	25.1706	25.8472	25.8056	28.8979	25.3348	26.6043	26.1035	27.3867	28.3706	26.4169	25.9509
102178650	MSI1	0.211546	0.942276	0.408927	0.574419	0.766252	0.616977	0.575186	0.113132	0.121991	0.332594	0.523749	0.755341	0.466037	0.114093	0.121856	0.3387	0.290841	0.425819	0.376298	0.343098	0.48955	0.909887	0.569526	0.325306	0.525102	1.37201	0.531826	0.390953	0.351729	0.509271	3.18705	3.73921	3.79359	4.08533	4.19563	3.16405	3.26561	3.18116	1.98684	2.44258	1.95807	2.61576	2.32013	2.87327
102183124	ZMYM4	1.42527	2.5572	2.06597	2.18012	1.00951	1.2879	1.74649	0.244866	1.06983	2.13514	1.26787	1.01611	2.01378	0.246901	1.08934	2.16743	2.81223	3.19115	1.47406	2.1364	1.91825	2.17609	2.06373	2.7571	2.72935	3.07871	2.46786	1.46744	2.14413	1.91871	8.93302	8.44958	9.50579	8.32233	8.84648	9.24576	8.80668	9.35096	9.59862	9.07248	10.0345	11.3773	11.1424	9.59518
0	0	0	0	0	0.078017	0	0	0.122582	0	0	0	0	0	0	0	0	0	0	0	0.60172	0	0	0.200935	0.0943	0	0	0	0	0.607595	0	0	9.78752	13.5943	7.24927	7.39473	10.5842	9.42563	7.67958	9.68668	4.04371	3.12401	3.8365	1.06159	5.6632	2.63968
102173237	LOC102173237	0.199108	0.257166	0.334293	0.131327	0.098007	0.208103	0.172819	0.181421	0.074413	0.5021	0.260306	0.09736	0.324982	0.183183	0.074339	0.499968	0.393434	0.260333	0.226864	0.369456	0.137695	0.47963	0.199321	0.518634	0.328315	0.521214	0.524323	0.241715	0.37265	0.138798	1.80679	1.72409	2.39543	1.41673	1.51104	1.56158	1.67924	1.73642	2.27302	3.36126	2.86042	2.61172	2.56797	2.80474
102187970	QSER1	2.42738	5.46606	5.18007	4.92484	3.02726	3.03003	4.31924	0.639947	2.62991	6.24017	3.00536	3.04001	5.10775	0.647637	2.61704	6.2295	6.09798	8.01034	2.64507	5.88483	4.76211	4.10472	3.94183	6.26894	6.75051	6.1533	6.39996	2.64854	5.91357	4.75241	20.1212	22.3037	21.1825	21.5455	22.0957	22.9918	24.0253	22.1084	21.3898	21.9305	21.9144	23.4564	22.6915	22.122
108634347	LOC108634347	0.080446	0.297576	0.109197	0.09064	0.027785	0.080818	0.052365	0.04263	0.079129	0.204249	0.07921	0.021678	0.113891	0.043054	0.064662	0.203187	0.205278	1.11054	0.204954	0.082631	0.136781	0.068032	0.121074	0.321546	0.425136	0.315385	0.284371	0.206888	0.08193	0.136132	1.79555	0.890806	1.7733	2.32563	1.42433	1.15444	1.63266	1.89249	2.2026	2.21148	1.15898	3.45194	4.5383	3.13026
108636560	LOC108636560	0.323721	0.310087	0.509994	0.478103	0.271845	0.156942	0.128212	0.106725	0.37763	0.33979	0.207166	0.269509	0.365289	0.114944	0.37763	0.338759	0.257034	0.434556	0.317127	0.307328	0.394609	0.736735	0.680366	0.58309	0.42242	1.06102	0.369561	0.319772	0.312361	0.394575	1.87407	1.68089	3.94631	2.08576	3.24684	1.77062	1.98574	2.39351	1.93925	3.21732	1.42418	4.07887	3.89499	3.5939
108635552	LOC108635552	0.06026	0.215747	0.251771	0.181114	0.056076	0	0.215492	0	0.045441	0.469929	0	0.055706	0.223898	0	0.113226	0.468042	0.295181	0.612363	0.168999	0.270801	0.153938	0.216827	0.289275	0.525443	0.463115	1.10616	0.553868	0.170649	0.274614	0.162499	2.34465	3.05347	4.24566	2.88838	3.72996	4.08994	3.98617	3.20539	3.98061	4.75127	4.42364	3.6696	2.7524	3.5078
102186553	PHTF2	1.16336	1.91219	1.33763	1.40228	0.766795	0.729834	0.918455	0.16375	0.965635	2.01437	0.677259	0.751696	1.24873	0.165102	0.968063	2.01234	1.91893	2.27827	1.79121	3.07253	2.40413	3.11976	1.98343	2.09475	1.70924	3.3116	1.83108	1.80932	3.12255	2.41435	7.17689	9.24099	9.32486	7.72105	8.3627	8.16515	8.60831	9.73021	6.61309	7.98863	8.45553	7.48246	7.26367	7.76018
102173605	BPTF	2.01879	5.33342	4.58269	4.16944	2.74707	3.06256	3.96551	0.83053	1.42233	4.78157	3.0418	2.7346	4.5959	0.829499	1.37583	4.76389	4.66765	5.78645	1.60539	2.46359	2.6532	2.24127	3.18653	4.07842	4.15905	4.73082	3.71791	1.61855	2.54547	2.65374	14.46	15.1768	16.7616	16.2947	15.9847	15.344	15.9854	15.9776	18.2715	16.849	16.6391	19.535	18.9178	18.6075
102186182	RNF148	0.03337	0.017092	0	0	0	0	0	0.031808	0	0.037924	0	0	0	0.032124	0	0.037771	0.020638	0.013245	0	0.052382	0.033061	0.025861	0.029119	0.046564	0.014813	0.045656	0.046747	0	0.053183	0.03213	0.273351	0.272191	0.326781	0.413708	0.330451	0.34424	0.416479	0.38945	0.428669	0.568414	0.457394	0.562009	0.413037	0.643242
102183459	RALGAPA1	3.55852	7.69296	6.22611	6.65452	3.7296	4.1429	5.47017	0.96192	3.48055	6.63322	4.17893	3.70468	6.20356	0.963196	3.46896	6.62272	6.27735	8.78365	3.40051	5.76121	6.59186	6.12282	5.74652	8.52542	10.4588	9.69313	8.53175	3.38304	5.82009	6.53627	21.9398	20.9653	25.4033	25.6453	23.291	24.7516	25.6646	25.6984	26.0715	29.2936	30.3584	29.5008	26.816	28.3463
102179731	LOC102179731	0.101695	0.494713	0.49416	0.214626	0.264892	0.192932	0.523675	0.016571	0.159063	0.338029	0.2074	0.274379	0.535593	0.016735	0.159104	0.342269	0.43445	0.671259	0.13235	0.168463	0.333123	0.17324	0.436723	0.652005	0.360137	0.711315	0.595048	0.133643	0.164197	0.335765	3.47088	2.94586	4.26842	4.0559	3.18447	3.4613	3.84272	2.49812	3.46415	4.57827	5.16757	4.99875	3.79685	3.72989
102168473	LOC102168473	0.159535	0.126128	0	0	0.006926	0	0.044173	0	0.178977	0.030408	0	0.006007	0	0	0.179022	0.030286	0	0.044723	0.061341	0.020217	0.065265	0.014787	0.059048	0.081915	0.082137	0.165187	0.108185	0.06194	0.020526	0.061663	2.26694	1.69141	3.27667	3.1527	1.80004	2.33279	2.78082	2.26421	2.65993	4.06522	5.18823	3.52425	2.81313	4.40314
102169761	LOC102169761	0.220452	0.47253	0.253773	0.347905	0.253491	0.24312	0.248678	0.434581	0.035763	0.258598	0.319423	0.232051	0.19625	0.437786	0.035687	0.257422	0.148589	0.23965	0.259772	0.392543	0.328647	0.419868	0.270018	0.37196	0.321663	0.700607	0.362896	0.283724	0.398086	0.314008	1.85362	1.74351	1.98921	1.1185	1.97967	1.25517	1.55402	1.55458	1.90314	1.54113	1.72381	2.0792	2.17834	2.17279
102168388	CPEB4	2.49507	4.63784	3.88478	3.38174	2.28086	2.57442	3.93828	0.519631	1.55871	5.55012	2.48676	2.29912	3.80614	0.521123	1.55893	5.51342	4.25987	6.23872	1.71047	6.0826	4.66088	4.38088	3.87929	5.26568	5.00172	6.48847	5.07097	1.70971	6.10797	4.67937	20.3109	18.3685	20.0463	19.0769	19.1221	20.4024	20.1874	19.3263	19.15	19.4004	21.5407	20.2373	17.9811	19.3126
102189592	BIRC6	2.69556	6.06399	5.46997	5.76472	3.00916	3.3065	5.11593	0.609586	2.56781	5.55757	3.2476	3.04169	5.43548	0.612028	2.55694	5.57043	6.31712	7.13934	2.41161	4.03622	3.95476	3.83716	4.4987	5.85729	6.58521	7.07636	6.30289	2.42745	4.04104	3.94103	22.3636	20.5177	24.2942	24.8519	22.0957	23.3238	24.416	23.9121	26.0104	24.7791	25.678	27.658	26.0193	25.1902
108636411	LOC108636411	0.023877	0.005514	0	0.008253	0	0	0.017135	0.007562	0.044684	0.010509	0	0	0	0.007773	0.044695	0.010549	0	0.016117	0.021625	0.032595	0	0.003701	0.011512	0.01783	0.023176	0.026857	0.009006	0.021837	0.033093	0	0.38933	0.627658	0.37628	0.471879	0.595283	0.474749	0.471076	0.437659	0.584504	0.414471	0.758764	1.03951	0.918721	0.843347
102177417	LRP6	2.50509	7.46568	6.15109	7.01739	3.35494	2.63813	5.41922	0.725569	2.99632	7.25074	2.39012	3.35572	6.11041	0.731316	2.93663	7.23017	4.18267	4.71439	2.28857	1.44209	2.74536	1.77833	1.8844	3.03215	3.47795	5.07107	3.99124	2.23021	1.45071	2.75317	32.3795	28.2161	30.8964	32.3361	31.1112	30.0953	35.9905	30.3792	32.6457	31.9755	30.7876	33.6603	31.7047	28.6285
102180449	AGO3	1.16363	2.26369	1.98683	1.69763	1.14517	0.996668	1.90675	0.36095	0.790024	2.7191	0.94556	1.14596	1.92228	0.362011	0.789838	2.72073	2.7295	3.54298	1.18071	1.90576	1.99762	1.66913	1.9687	2.83299	2.69207	3.07783	3.04016	1.19131	1.91692	1.99388	6.58905	7.08762	8.26275	7.61953	6.97752	7.56368	8.62448	7.89975	8.18117	9.079	9.4961	9.18614	9.19883	9.79713
108634899	LOC108634899	0.011367	0.009409	0.013727	0.008145	0.00733	0	0	0.002264	0	0	0	0	0.01756	0.002287	0	0	0	0.010692	0	0	0.016946	0.010379	0	0.035547	0	0.018672	0.020891	0	0	0.017004	0.202801	0.452596	0.510154	0.368654	0.306775	0.36168	0.378055	0.456363	0.456538	0.361257	0.32504	0.454704	0.452786	0.468871
102173659	FAM26D	2.24246	2.04847	0.889719	0.662064	0.565463	0.616941	0.234434	1.0976	0.832219	0.657219	0.579378	0.550217	0.880972	1.10665	0.829174	0.664798	0.679817	0.965791	5.05786	11.1752	4.34459	13.3831	3.10949	5.47946	4.22548	9.35065	10.4908	5.11726	11.1852	4.33565	10.771	10.871	12.1677	8.83256	12.7861	7.76045	10.1712	12.3397	4.1275	6.40257	6.52467	4.06396	5.66233	3.7541
102185607	ACTBL2	4.68772	15.6304	5.63814	8.14449	5.00059	5.2563	3.06389	1.48479	6.03577	6.91759	5.05358	4.97207	5.5289	1.48036	6.0911	6.89031	1.89196	3.27845	6.91328	14.4205	10.6534	24.1791	4.98158	6.03904	5.8581	21.2371	10.6095	6.85418	14.4836	10.7745	48.0474	59.8867	47.8124	45.1857	61.298	53.0462	42.2844	65.2087	35.3053	43.8882	44.4465	30.096	25.8895	38.3095
108636582	LOC108636582	0.095754	0.082541	0.000449	0.075819	0.034899	0	0.043027	0.097146	0.082706	0.02233	0	0.034588	0.000574	0.09668	0.082728	0.02224	0.119005	0.059677	0.012558	0.022093	0.007617	0.01003	0.030031	0.009125	0.032863	0.047328	0.023983	0.012681	0.022431	0.007682	1.12017	0.894679	1.1402	0.933212	0.940482	0.899937	1.20143	1.12999	1.87918	0.972499	0.960957	1.02962	1.30131	1.37309
0	0	1.9036	1.82953	1.60625	1.33952	1.38274	1.23803	1.81228	2.25929	2.76161	2.32336	1.11257	1.42224	1.71573	2.21261	2.7413	2.33431	3.09238	3.05398	3.28694	4.4346	2.57315	2.91027	2.89154	2.25964	3.11881	3.41674	3.10766	3.31419	4.49675	2.53322	5.17552	15.7674	12.171	13.8447	14.8116	12.3246	12.707	11.7775	13.418	13.5011	18.186	12.7045	12.0993	10.2788
102182074	FIGN	0.228035	0.223204	0.224152	0.138997	0.08841	0.172621	0.157534	0.074334	0.131934	0.296246	0.180252	0.087468	0.223964	0.072515	0.14049	0.295727	0.415289	0.655112	0.347544	0.241533	0.181725	0.153336	0.238208	0.228597	0.227202	0.245438	0.197812	0.347051	0.247553	0.185658	1.16803	0.855471	1.15839	0.95809	1.00883	0.848132	0.849155	1.48849	1.63451	1.459	1.25333	1.54321	1.72536	1.43673
102176738	STK39	2.95616	3.42835	2.07145	1.5899	1.23539	1.13963	0.724248	1.59012	1.59073	1.38846	1.18419	1.271	1.99719	1.59548	1.60147	1.3925	1.5635	1.39449	5.40533	4.81938	3.87187	6.38962	2.28469	3.25895	2.66331	5.00547	2.58649	5.39251	4.83671	3.86601	9.60992	13.561	11.6506	10.9297	15.132	11.1462	11.3913	14.3762	10.1765	9.828	10.8857	9.16472	10.8049	7.43775
102178371	DACH1	2.08339	3.59081	3.26067	3.10594	2.26419	2.82311	3.00476	0.724569	2.5281	3.47181	2.64	2.28098	3.2982	0.72622	2.50797	3.45349	3.97436	4.12122	1.70529	3.82588	4.14207	4.49217	1.95281	2.79815	2.11161	3.51029	2.39654	1.6994	3.84791	4.12089	12.5817	13.2056	13.6177	13.4954	14.4991	13.8838	11.7457	14.7067	13.8231	10.591	13.3061	9.33681	10.1805	7.72506
108635587	LOC108635587	0.214769	0.923295	0.316047	0.505942	0.407224	0.233047	0.571771	0.537249	0.424497	0.484975	0.129302	0.404278	0.345564	0.542306	0.418385	0.486729	0.257558	0.396729	0.394133	0.203846	0.643495	0.552546	0.366815	0.376961	0.307431	0.795291	0.756132	0.398168	0.207211	0.667842	3.6353	3.86554	2.4543	5.47543	4.65621	5.79807	5.39042	3.58842	5.78776	4.2277	2.2383	2.8157	5.53224	4.36848
108637126	ZC3H6	0.233781	0.384828	0.395812	0.208241	0.100554	0.23894	0.272602	0.047713	0.235759	0.532111	0.201219	0.11877	0.408986	0.048188	0.235596	0.537244	0.412847	0.499804	0.172782	0.222471	0.313974	0.218185	0.233554	0.565281	0.493769	0.385328	0.439374	0.171627	0.219445	0.310727	2.24581	1.37671	2.119	2.05198	1.94961	2.67039	1.94908	2.28835	2.92677	3.07697	2.81022	2.98043	3.22624	2.63238
102174324	LOC102174324	0.357854	0.487031	0.380764	0.360574	0.179118	0.193212	0.513072	0	0	0.419763	0	0.177935	0	0	0	0.418077	0.466325	0.36739	0.194082	0.41875	0.643355	0.094576	0.340611	0.467974	0.556546	0.66547	0.504867	0.195662	0.424907	0.691197	3.81226	4.32903	5.25875	4.74582	5.29402	6.17716	5.68952	5.89422	6.9127	4.57826	10.1701	4.83234	6.99985	5.64945
108638529	LOC108638529	0.125977	0.366679	0.168069	0.337576	0.281002	0	0.309606	0.111606	0.086198	0.053255	0	0.294645	0.177377	0.112716	0.085966	0.053041	0.119181	0.124451	0	0.121024	0.07467	0.056998	0.283858	0.080652	0.209802	0.244874	0.183725	0	0.122601	0.0753	2.89501	2.85423	3.49927	3.33098	2.74476	1.93016	2.74916	2.5968	2.71359	2.89479	3.16746	2.47211	2.76237	2.18594
102177405	TAS2R3	0	0.058654	0.041823	0.033818	0.033245	0.052148	0.031025	0.005237	0.016296	0.056588	0	0.032934	0.040289	0.005289	0.0163	0.056361	0.087338	0.13346	0.046711	0.102471	0.092611	0.081062	0.031081	0.094163	0.024275	0.065845	0.077108	0.047167	0.102366	0.093218	0.463936	0.171308	0.285815	0.317379	0.310497	0.307772	0.39721	0.328727	0.347917	0.324191	0.522288	0.206512	0.270507	0.327987
106503176	LOC106503176	0.319877	0.49905	0.318144	0.276745	0.334144	0.223719	0.467296	0.211847	0.185738	0.28884	0.226441	0.337826	0.303038	0.213716	0.185785	0.287492	0.60202	0.573627	0.275876	0.519434	0.388042	0.552581	0.43984	0.543712	0.403576	0.775655	0.62696	0.27858	0.519146	0.382936	1.60165	0.876744	2.38991	1.50177	2.07078	2.37337	0.819772	2.34205	2.16871	0.966318	2.66089	2.0699	1.61363	1.48686
102185515	LOC102185515	1.53222	2.68594	1.30767	0.912247	1.28066	1.98328	1.6099	1.36361	0.474441	1.92407	1.66095	1.24204	1.22088	1.39085	0.451444	1.9026	3.56561	3.27215	0.832329	2.45422	2.03515	1.29498	1.09764	2.29757	2.04375	2.51595	3.93741	0.790133	2.40443	2.03867	4.74461	3.51482	6.42103	6.56695	5.15031	8.70274	6.0382	8.88286	6.86756	10.9761	11.075	9.25088	7.40517	8.19619
102183810	KIAA1109	1.50588	3.7088	2.93592	3.03168	1.53208	1.92982	2.50154	0.397029	1.18551	2.96243	1.82989	1.53688	2.92483	0.398841	1.18711	2.96326	3.33218	4.54191	1.46016	2.92469	2.9349	2.40509	2.84607	4.20301	5.35844	4.49869	4.62847	1.45163	2.93155	2.93938	11.0678	10.5209	12.2616	12.0271	11.0706	12.17	11.6708	12.6444	14.947	15.626	16.2092	16.6803	15.5634	15.7671
108637980	LOC108637980	0.236882	0.147145	0.034459	0.006906	0	0.019269	0.127574	0.008869	0.035611	0.080691	0	0	0.022041	0.008957	0.03562	0.080367	0	0.105533	0.042857	0.067463	0.125195	0	0.015103	0.05215	0.075433	0.155078	0.074967	0.043275	0.068494	0.120787	1.64253	2.7562	2.57535	2.50914	2.32696	3.07668	3.63191	1.54024	3.22937	3.43394	3.61654	4.17497	3.94361	2.53316
102181143	LOC102181143	0.053616	0.124972	0.008759	0.057169	0.019752	0.017375	0.050609	0.018383	0.081493	0.043813	0.027264	0.019622	0.011205	0.018565	0.081513	0.043637	0.011386	0.11857	0.065683	0.057109	0.038513	0.038491	0.037644	0.063223	0.113991	0.271486	0.15276	0.066324	0.057848	0.038838	0.533337	0.549935	0.894727	0.902062	1.01685	1.20462	0.988688	0.563939	0.733711	0.897525	0.890045	0.909705	0.807379	0.711653
102191597	KDM6A	3.45289	4.8631	4.09013	3.83094	2.92473	3.7299	4.01577	0.855759	1.78037	4.58167	3.71498	2.95665	4.02223	0.86312	1.7788	4.62582	5.41232	6.07552	1.65754	5.15442	4.72418	4.31684	3.51963	5.98787	9.18592	6.06334	7.9877	1.67985	5.149	4.72914	16.9245	15.4858	11.8018	18.2653	17.2859	20.5762	19.0033	18.804	20.3545	21.3081	23.2717	21.7606	20.6905	21.2243
102172860	LOC102172860	0.111593	0.240257	0.056353	0	0	0	0	0.040215	0.019926	0	0	0	0.057522	0.042039	0.002364	0	0.054561	0.056288	0.001634	0.069761	0.0455	0.035599	0.148938	0.125002	0.047556	0.295689	0.056436	0.014499	0.059023	0.034788	1.66586	1.59794	0.851093	1.92932	1.99368	1.27564	1.54708	1.60914	2.36234	2.23217	1.96255	3.29804	2.77514	1.25105
102174975	ZBTB20	0.532461	0.541352	0.435823	0.431302	0.059651	0.191915	0.487629	0.053405	0.707173	0.596691	0.176962	0.061483	0.373353	0.055037	0.696232	0.600706	0.460481	1.064	0.85664	0.12818	0.108547	0.079491	0.129179	0.307636	0.410965	0.56656	0.408907	0.858497	0.129066	0.10586	17.2358	9.60013	16.034	13.8981	11.5312	9.88544	16.2431	14.5411	18.7328	15.8482	13.344	20.8814	20.9236	22.5144
102191482	LOC102191482	0	0.052775	0.022699	0.052959	0.078012	0.112811	0.03479	0.039831	0.015211	0.054628	0.076668	0.077497	0.029058	0.040227	0	0.054408	0	0.060301	0.057638	0	0	0.00746	0	0.03446	0.049982	0.091322	0.103071	0.0582	0	0	0.977664	0.75818	1.22787	0.7556	1.03106	1.37097	0.652573	1.09353	1.79535	1.01094	1.22205	1.69967	0.701603	0.702838
102171658	LOC102171658	0.075225	0.15846	0.039365	0.032611	0	0.046887	0	0	0	0.058219	0.073571	0	0.025107	0	0	0.057985	0.034892	0.044244	0.011299	0.041543	0.015992	0.059799	0.079575	0.027244	0.025497	0.053277	0.07045	0.01141	0.049665	0.016127	0.58253	0.668251	1.33735	0.791725	0.782327	0.939763	1.05487	1.0231	1.0249	1.46387	0.648729	0.886605	0.759515	0.943725
102175408	STON2	2.28086	6.78363	5.33036	6.5328	3.84613	3.51424	6.30854	0.47124	2.08525	4.03594	3.37421	3.85547	5.38209	0.466026	2.08795	4.0375	4.3356	7.30013	1.46554	1.96659	3.40899	2.08954	3.99031	5.00087	4.6351	8.42212	5.61067	1.48733	1.97241	3.39537	31.027	30.5328	31.5801	32.8107	32.3215	30.732	30.5543	33.4981	28.364	30.5386	31.1873	34.6745	30.1409	31.2345
106503317	LOC106503317	0.531484	0.844334	0.457794	0.641242	0.847981	0.625232	0.500127	1.2989	0.75043	0.37428	0.682439	0.835498	0.496343	1.30044	0.727396	0.372478	0.105445	0.269294	1.08752	1.7634	1.88237	1.79338	0.501962	1.28663	1.05382	0.976256	1.08218	1.08769	1.74682	1.85912	5.05978	4.75383	6.56653	5.18365	5.63209	7.4813	5.45566	7.12576	4.6405	3.93963	4.8407	3.24825	2.04468	2.39622
102179789	PAG1	0.868227	1.47721	1.4942	1.28871	0.777594	0.64273	0.852541	0.182029	0.821373	1.65081	0.655777	0.774895	1.41032	0.17953	0.826587	1.67216	1.55432	1.1732	0.211636	0.418829	0.652467	0.301964	0.654489	0.74995	1.34674	1.51076	1.25507	0.213572	0.41786	0.657444	10.4753	7.51129	9.49175	7.84141	7.60459	8.06227	10.0357	9.07155	11.3067	8.8957	8.29235	8.16029	7.90934	8.00912
102187346	FOXN1	19.2767	25.4706	18.7028	22.3727	17.7737	17.2053	12.0802	17.9605	4.31781	10.6248	17.2711	17.7988	18.7183	17.9439	4.31625	10.5604	4.59537	9.36739	19.1045	14.4655	17.3894	21.3775	10.9223	11.988	12.7833	26.1545	16.891	19.0461	14.409	17.3885	97.6817	97.9789	90.3547	85.5066	94.1876	85.2444	73.6878	82.9442	53.7864	59.9373	62.9065	48.0028	40.5658	54.8138
102174982	RBMS3	1.21441	0.890815	1.13106	0.798564	0.328378	0.86207	0.574167	0.16241	0.784009	1.09752	0.865043	0.334161	1.18574	0.169474	0.77192	1.32754	1.82269	2.25039	0.899981	1.36742	0.816416	1.18909	0.733727	1.24052	1.97074	2.17133	1.30997	0.9101	1.37212	0.824458	7.85006	5.76409	6.80304	6.25395	6.28779	5.61221	6.41955	6.86498	7.1081	5.84866	7.03198	8.89505	7.52882	7.52698
108635648	LOC108635648	0.015471	0.075403	0.017251	0.024206	0.021203	0.033819	0.017643	0.007293	0.050999	0.011128	0.053067	0.021063	0.022068	0.007366	0.036188	0.011084	0.08752	0.097919	0	0.028836	0.043323	0.033459	0.048365	0.119604	0.039886	0.091264	0.052617	0	0.029218	0.043688	0.442874	0.233374	0.271801	0.485461	0.253376	0.543367	0.380893	0.573788	0.49722	0.357657	0.345819	0.531828	0.881541	0.502535
102188070	TTC28	0.692558	0.900428	1.4583	0.778259	0.45727	0.704556	0.72205	0.336992	0.398281	1.12399	0.707313	0.456038	1.53349	0.33563	0.391414	1.12043	1.1619	2.02629	0.389339	0.325911	0.30272	0.328555	0.40467	0.835094	0.579676	0.753917	0.63802	0.389895	0.322721	0.307507	4.91602	3.42627	3.92113	3.83656	3.54018	2.63807	4.17713	4.57709	5.59084	5.11089	3.12766	5.86709	5.62869	6.09366
102172966	RELN	0.386733	0.736583	0.290857	0.592656	0.312188	0.444492	0.466346	0.136366	0.335045	0.757549	0.409916	0.311655	0.275981	0.137791	0.335916	0.767272	0.8314	1.39232	0.183369	0.392845	0.209057	0.200683	0.388811	0.207366	0.387253	0.588873	0.433855	0.182405	0.389499	0.211074	4.73382	1.95109	2.69856	3.3908	2.08115	2.08158	3.4187	2.30588	4.16441	4.0926	3.55934	4.9855	3.59729	6.01112
102190304	SYN3	0.098164	0.083854	0.079564	0.042681	0.065223	0.074213	0.049995	0.018591	0.057602	0.109925	0.057834	0.064792	0.094026	0.021564	0.063411	0.1094	0.132852	0.127166	0	0.030761	0.030081	0.038669	0.047631	0.079582	0.050613	0.092498	0.086901	0	0.02616	0.025024	1.81565	0.41829	1.15751	0.813943	1.24319	1.17733	0.33326	1.96126	3.54478	0.623526	1.55025	0.825215	1.73094	0.523946
102185159	TRPC5	0	0.007549	0.033091	0.030402	0	0.010278	0.037373	0	0	0	0.016127	0	0.042331	0	0	0	0	0	0.044124	0.017369	0.026526	0.024959	0.039811	0.090607	0.027455	0.107368	0.046911	0.044554	0.017634	0.026679	0.498526	0.479763	0.526734	0.568985	0.460965	0.764463	0.299541	0.321155	0.182425	0.419217	0.479575	0.782183	0.47795	0.380775
102178889	LOC102178889	0	0	0	0	0	0	0.012734	0	0	0	0	0	0	0	0	0	0	0.001155	0	0.012554	0	0.001574	0	0.026723	0	0.03565	0.036677	0	0.012746	0	0.392728	0.182248	0.598849	0.169288	0.284499	0.515445	0.306645	0.447034	0.539152	0.472882	0.426267	0.266689	0.56985	0.419993
102186655	DOCK4	0.65066	1.59596	1.5288	1.45621	0.810816	0.950491	1.18894	0.156089	0.697312	1.81994	0.843189	0.805806	1.53406	0.157177	0.69512	1.83108	2.17095	2.33447	0.690641	1.29076	1.10939	0.983034	0.907482	1.21777	1.10427	2.00389	1.15954	0.704637	1.2769	1.11131	6.363	6.64454	6.49595	5.77749	6.23067	5.88417	6.90984	6.64364	7.8471	8.35301	7.45464	9.06977	7.90259	9.12282
102187662	ARAP2	3.58837	7.99614	5.45014	6.71165	3.67613	3.93463	4.96677	0.760545	2.96184	7.31805	3.76665	3.69252	5.31064	0.763224	2.96442	7.31672	4.98152	6.61242	2.95967	6.36992	10.0061	7.04717	6.42653	8.45654	11.0242	11.5447	8.73897	2.95623	6.4526	10.0088	24.9953	27.5323	24.337	29.3092	31.5659	30.601	28.681	26.8823	26.5127	27.6602	32.0012	27.5142	22.9437	21.3222
106503016	LOC106503016	0.039438	0.121906	0.061084	0	0	0.053641	0.045279	0.027342	0.047279	0.019779	0.083201	0	0.061496	0.027614	0.047291	0.019699	0.054286	0.076046	0.058255	0.022949	0.012156	0.017178	0.026405	0	0.020249	0.056714	0.067174	0.058824	0.0233	0.012258	0.498984	0.688638	0.99156	0.712876	0.826522	0.734061	0.817481	0.723342	1.47363	1.14571	1.19803	0.795571	1.12119	1.35443
102168664	LOC102168664	1.40469	2.32773	2.26352	2.03635	1.67877	1.61073	2.18865	0.255536	1.20851	2.40125	1.55634	1.68128	2.22193	0.262351	1.2036	2.38877	2.18134	2.65115	0.910364	1.24101	1.67403	1.03725	1.89877	2.27983	2.38867	3.10511	2.96122	0.910924	1.24695	1.66807	9.64869	9.75614	10.9941	9.49296	9.67094	10.5968	9.84992	9.95226	12.2705	11.2577	11.9594	13.0935	13.6381	11.3517
102179241	AKAP6	0.106828	0.118524	0.120067	0.092625	0.05533	0.060845	0.07162	0.054211	0.097302	0.210292	0.065448	0.057297	0.124832	0.054729	0.097237	0.211981	0.236448	0.741769	0.061211	0.134532	0.074656	0.106593	0.121868	0.253541	0.122332	0.164729	0.107989	0.064018	0.132277	0.075167	0.829207	0.507504	0.922114	0.708769	0.655726	0.443801	0.574938	0.830287	1.00658	0.99705	0.704435	0.894619	1.30427	0.929454
0	0	0	0	0	0	0	0	0	0	0	0	0	0	0	0	0	0	0	0.02393	0.047048	0	0	0.00465	0	0	0	0	0	0.047508	0	0	3.64384	4.2123	3.24393	2.86515	3.43077	2.20279	2.37078	3.39113	1.34047	1.42491	1.89498	0.871852	1.28812	2.59015
102175781	LOC102175781	0.20387	0.581195	0.456644	0.259128	0.193463	0.338129	0.562237	0.073433	0.14275	0.493923	0.353338	0.207241	0.462835	0.073629	0.145606	0.504185	1.10743	0.752807	0.24212	0.581102	0.456002	0.655548	0.370071	0.876634	0.542606	0.708241	1.09461	0.241911	0.577867	0.453417	2.07824	1.69253	2.40264	2.09196	1.51846	2.04251	1.77011	2.33035	2.00271	2.80831	2.72865	2.6111	3.13761	2.3675
102183918	SATB1	4.06717	4.62067	5.92569	4.40766	3.90363	6.60623	5.24524	1.19116	3.17742	7.61296	6.81249	4.42828	5.75119	1.19674	3.18117	7.60886	5.54886	7.74224	1.11662	8.57275	6.28679	5.2441	6.09293	9.51178	8.7841	7.39444	8.9693	1.12967	8.57388	6.27308	33.7071	29.8899	29.5662	31.8724	28.4278	42.0135	27.5674	31.1251	33.0803	32.9254	43.3605	40.9393	35.2426	35.8309
102182389	BRWD3	1.09917	2.58141	1.96746	2.21724	1.03661	1.12114	2.08092	0.295384	1.07514	2.99452	1.20748	1.03126	2.00486	0.295402	1.0631	2.985	2.64164	3.10611	1.34985	2.96496	2.36361	2.9866	2.21177	2.83147	3.39515	4.0742	3.33412	1.35857	2.96142	2.36042	8.56101	8.93633	10.0265	9.27984	9.39527	9.96845	9.37538	9.48523	9.17145	9.10246	10.7484	9.52577	9.51487	7.88629
102183243	UTRN	7.7178	14.2429	10.8718	10.8155	6.18586	8.95653	13.5936	1.34975	6.7649	9.98704	8.89998	6.2156	10.5882	1.35343	6.77494	10.0019	11.6516	17.134	5.82192	10.5329	10.1266	8.49836	9.07221	15.9518	19.5345	17.8157	15.5138	5.83184	10.5866	10.1524	52.1852	44.2379	53.0467	50.5716	49.0933	51.8314	54.3897	51.2641	58.3831	61.2984	59.5803	63.7332	60.0547	57.018
0	0	0	0	0	0	0	0	0	0	0	0	0	0	0	0	0	0	0	0.047859	0.047048	0	0	0.00465	0	0	0	0	0	0.047508	0	0	3.74912	4.2123	3.24393	2.86515	3.95709	2.20278	2.37078	3.39113	1.31809	1.42491	1.89498	0.722319	1.28812	2.59015
108634298	LOC108634298	0.775292	0.852357	0.626978	0.840851	0.421826	0.859274	0.792808	0.105606	0.694627	0.941952	0.786317	0.427164	0.530887	0.106012	0.694804	0.948633	0.874926	0.870303	0.448291	0.840607	1.24957	0.8817	0.835433	1.21349	1.052	1.07961	0.973358	0.452668	0.862399	1.28123	2.95201	3.18244	4.61078	3.06096	4.083	4.71716	3.72414	5.06621	4.71264	4.81628	4.56217	4.59102	3.8269	4.24885
102172495	NUP210	0.997136	1.93251	1.73232	1.39698	0.890114	1.32128	0.854405	1.88505	0.211599	1.18564	1.35834	0.883978	1.71643	1.88275	0.214922	1.20016	1.40463	0.775402	0.94381	0.747135	0.731826	1.21938	0.939563	0.745373	0.505086	1.62707	0.717976	0.935556	0.75747	0.734843	8.21995	8.71289	8.8186	8.16877	9.21766	8.53656	8.60055	8.27147	6.92535	5.98079	7.86487	6.74515	5.60644	5.29769
102184283	RICTOR	1.30585	2.37778	2.27736	1.94218	0.946875	1.20497	2.08847	0.35359	1.05937	3.30454	1.25106	0.95781	2.27217	0.356667	1.04552	3.31831	4.00188	5.56111	1.34124	3.52764	2.79089	3.26777	2.70847	4.38882	4.40697	4.05653	3.68253	1.35012	3.52944	2.78068	8.92001	8.26956	10.023	10.1961	9.07981	10.3165	10.4484	10.4228	11.4217	11.5766	13.5526	13.5615	12.9418	13.6393
102184656	LOC102184656	0.067034	0.106521	0.052933	0.10446	0.064152	0.099173	0.081278	0.031568	0.042478	0.085014	0.081423	0.055293	0.037304	0.031882	0.042489	0.088928	0.251291	0.186686	0.034644	0.153656	0.156789	0.104142	0.130008	0.093352	0.137657	0.125177	0.070724	0.043523	0.155058	0.160595	0.17901	0.278085	0.561536	0.536127	0.50285	0.581367	0.459042	0.361599	0.82317	0.56358	0.654461	0.503826	0.957805	0.846699
102184378	MCF2L2	0.118764	0.473429	0.176951	0.23832	0.122755	0.182071	0.159783	0.043238	0.205233	0.283775	0.185138	0.123379	0.193608	0.043527	0.200882	0.282955	0.473566	0.408556	0.124714	0.357882	0.440449	0.406794	0.181601	0.537411	0.50702	0.466431	0.460954	0.119051	0.360483	0.450549	1.48212	1.0548	1.65536	1.54137	1.26	1.2914	1.03982	1.45179	1.19449	0.992351	1.37957	1.06441	1.07315	1.07405
102178109	LOC102178109	0.697379	0.984063	1.32258	0.720715	0.542256	1.45601	0.684626	0.286959	1.20111	1.58071	1.49981	0.553411	1.32133	0.28128	1.19951	1.58364	1.16676	1.84649	1.38437	0.148276	0.213825	0.41658	0.440312	0.643698	0.520346	1.34417	1.25168	1.38244	0.145414	0.21445	21.7533	6.32405	22.5602	17.5833	13.0906	10.6053	22.7007	16.9434	16.4287	22.0848	15.979	23.3054	13.7299	23.5364
102172626	CEP85L	0.358107	0.393026	0.436241	0.232823	0.131119	0.287003	0.285611	0.087694	0.248459	0.610124	0.264955	0.130149	0.421495	0.088566	0.250881	0.612425	0.812599	1.26492	0.24819	0.287378	0.235563	0.242451	0.371561	0.505463	0.447699	0.578747	0.452527	0.257306	0.290993	0.231774	2.48418	1.24304	2.23372	1.70679	2.00338	1.67985	2.1853	1.79325	2.80409	3.06537	2.57724	3.06423	3.30949	4.17506
108636858	LOC108636858	0.020629	0.055206	0.084417	0.052632	0.023661	0	0.038568	0.008903	0.043067	0.036626	0	0.023504	0.05876	0.008992	0.043078	0.036479	0.09774	0.099354	0.057165	0.065229	0.037932	0.03343	0.042203	0.040335	0.103433	0.048458	0.060106	0.057658	0.066075	0.048176	0.227217	0.158872	0.388077	0.243204	0.276973	0.352607	0.383201	0.278146	0.291519	0.415846	0.375091	0.364594	0.321691	0.434726
102191433	EFR3B	0.424991	0.851251	0.414326	0.794859	0.35466	0.39861	0.353046	0.210014	0.169032	0.347018	0.39377	0.365483	0.417771	0.209578	0.17155	0.341368	0.156453	0.347738	0.260013	0.49017	0.518039	0.82922	0.243627	0.66924	0.200245	0.79281	0.678187	0.251515	0.486569	0.525457	2.4106	2.16764	2.19286	1.75218	2.24536	2.4131	1.86092	2.16139	1.75988	1.85923	1.72172	2.13165	1.91157	1.3029
108638509	LOC108638509	0.065845	0.063593	0.044273	0.030498	0.049792	0.02295	0.054527	0	0.027868	0.059247	0.036011	0.048597	0.056636	0	0.027875	0.059009	0.014568	0.091659	0.015618	0.024673	0.040093	0.023936	0.047557	0.170327	0.023112	0.159068	0.171895	0.015771	0.025051	0.040432	0.528267	0.425303	0.787863	0.773003	0.558793	1.15721	0.997075	0.428798	1.0762	1.13976	1.18655	1.20486	1.30491	2.07848
102183182	IMPG2	0.083428	0.316307	0.408815	0.247323	0.214793	0.204068	0.371661	0.026085	0.183892	0.392661	0.236544	0.208793	0.386284	0.026344	0.183829	0.386592	0.381159	0.672164	0.244494	0.122772	0.348579	0.130504	0.295172	0.543946	0.519046	0.667492	0.395244	0.248669	0.123822	0.348583	1.65211	2.12803	2.8627	2.36112	2.12552	2.21335	2.52161	1.84021	2.86916	3.16166	3.44706	3.42997	3.22337	3.10094
102180167	ERBB4	0.05236	0.05512	0.024039	0.036325	0.01376	0.03974	0.006316	0.058619	0.054309	0.048102	0.028146	0.013578	0.026329	0.057763	0.055381	0.047909	0.092901	0.231846	0.095808	0.152213	0.087215	0.178671	0.0612	0.208331	0.287232	0.200645	0.098703	0.096782	0.150343	0.087602	0.356499	0.39204	0.506773	0.47913	0.51652	0.481037	0.375831	0.344587	0.720991	0.660097	0.770313	0.716338	0.913995	0.901065
102170441	LOC102170441	0.202399	0.16645	0.031055	0.074565	0.063124	0.034265	0.2221	0.027973	0.054946	0.023938	0.049817	0.062614	0.021528	0.028251	0.073635	0.023842	0.014956	0.106755	0.00437	0.016387	0	0.047803	0.138178	0.121048	0.027521	0.250891	0.123461	0	0.016556	0.006058	1.79874	2.03589	2.03029	3.18551	1.8153	3.80204	3.15561	2.91852	4.23131	3.68613	3.83007	4.09503	3.3492	4.16053
102173563	ADGRV1	0.173959	0.112364	0.108666	0.076669	0.043396	0.090872	0.080643	0.056524	0.118604	0.147148	0.090973	0.043775	0.102391	0.056239	0.118513	0.146176	0.264084	0.165126	0.071392	0.0995	0.096283	0.085487	0.057248	0.153138	0.142426	0.12313	0.157977	0.072039	0.102003	0.096313	0.666493	0.591317	0.584409	0.52291	0.467192	0.498054	0.769794	0.515766	1.0229	1.1594	0.653158	0.829134	1.19157	0.913909
102187381	ST8SIA1	0.693819	1.91632	1.12001	1.3143	0.648879	0.460917	1.09734	0.154543	0.442717	0.711457	0.540085	0.651653	1.16467	0.155896	0.432062	0.722218	0.931547	2.06966	0.403137	0.325438	0.641441	0.757057	1.1856	1.80168	0.870966	1.48022	1.59304	0.402186	0.314399	0.64786	6.70643	5.75154	5.72919	6.58825	7.36135	7.62507	5.79296	6.24507	7.7299	6.26031	6.85944	9.76865	8.2423	9.67765
102171462	TANC2	1.85394	4.40237	2.48649	3.00733	1.57076	1.59099	2.56951	0.229263	0.607152	1.5169	1.32075	1.56742	2.46228	0.228631	0.603032	1.52653	2.59051	2.08262	0.323991	0.600815	1.30394	0.718245	0.730567	1.77458	1.87266	2.2932	1.92374	0.327404	0.59795	1.33437	14.2699	16.8128	18.3628	18.4299	16.7939	19.5811	17.693	16.0153	17.8114	18.9282	17.4101	16.7512	14.7903	13.6678
102185640	EDA2R	0.408737	0.508855	0.345286	0.322857	0.164888	0.13983	0.23251	0.161009	0.24458	0.123471	0.074071	0.163799	0.381527	0.16261	0.272408	0.122975	0.083489	0.510951	0.161709	0.285665	0.390951	0.351242	0.178559	0.423972	0.431172	0.417005	0.448433	0.163288	0.278928	0.401289	1.83529	1.60334	1.60101	1.56754	2.55507	1.60989	2.43128	1.72055	1.6752	1.57027	1.61181	1.13054	1.14666	0.947779
102187136	SAMD5	1.33263	2.75534	1.79363	1.44386	1.21696	1.22494	1.07632	0.182867	1.54187	1.40407	0.913446	1.23047	1.68532	0.184333	1.56358	1.39185	1.05462	1.09152	0.723059	1.28507	3.09043	2.41009	1.33562	1.37826	1.02934	3.48366	1.64678	0.719878	1.28671	3.08882	7.23718	11.3264	10.255	11.4876	12.3722	11.1395	9.74863	11.3484	9.17815	11.9164	11.2881	7.29027	8.23434	5.91938
102182092	ROR1	0.403229	0.624333	0.489351	0.34707	0.288515	0.26177	0.360782	0.067424	0.305939	0.509965	0.267568	0.286323	0.510838	0.068205	0.317326	0.510799	0.53072	0.753313	0.353847	0.722805	0.370578	0.388297	0.340381	0.375905	0.398257	0.630049	0.505848	0.346805	0.718781	0.368583	2.21188	1.6746	2.12946	1.94197	2.25876	1.68745	2.18317	2.34957	2.49769	2.26878	2.34632	3.07863	2.82894	1.86606
102175623	MAP3K2	1.20822	3.03913	3.19069	3.42274	1.80725	1.62769	3.28073	0.44661	1.57416	3.09579	1.51766	1.84588	3.01482	0.445749	1.59579	3.08914	2.47605	3.74925	1.00036	1.15669	1.64069	0.993758	1.46994	2.63247	3.39583	3.55012	3.37965	1.01479	1.15411	1.62352	13.7422	12.7982	13.7545	14.3083	12.6503	14.0257	15.2814	11.8746	14.5466	14.107	14.3952	15.838	16.046	17.3925
102179503	DNAH10	0.136024	0.188988	0.099679	0.105196	0.090017	0.093123	0.058234	0.116161	0.043575	0.055952	0.093549	0.093039	0.100194	0.116046	0.043553	0.05417	0.048414	0.054906	0.106784	0.074473	0.158185	0.210897	0.079629	0.096454	0.076777	0.191466	0.077554	0.1077	0.074276	0.153849	0.448164	0.544574	0.513871	0.551191	0.606518	0.556612	0.540662	0.606547	0.441397	0.43328	0.421448	0.373988	0.470694	0.324866
102171602	RASGRF2	0.188225	0.319241	0.359049	0.216543	0.089101	0.156066	0.167347	0.12597	0.079901	0.377117	0.203206	0.086425	0.354227	0.125832	0.079921	0.3739	0.311268	0.470431	0.131658	0.102351	0.086246	0.115742	0.066108	0.158135	0.150313	0.165011	0.142677	0.132999	0.10284	0.086926	1.66126	0.849947	1.32258	1.14842	1.00198	0.821733	1.44434	1.3493	1.45748	1.24825	0.67519	1.42439	1.4578	1.11072
102169530	PTPRG	0.732452	0.687465	1.1363	0.698671	0.433195	0.50809	0.405277	0.147511	0.564813	1.05796	0.451826	0.439692	1.15274	0.144824	0.570223	1.03977	1.12635	1.88812	0.422333	0.579379	0.383166	0.296564	0.425112	0.629634	0.77684	0.766815	0.634386	0.419795	0.570536	0.387749	4.78633	3.05674	3.71071	4.46318	3.70637	3.03844	4.50541	4.35141	4.61897	4.71482	3.56626	5.26188	4.93484	7.33679
102188594	ZNF292	1.11546	2.34107	1.89424	1.6609	0.796202	1.24272	1.7345	0.258505	1.10995	3.34586	1.15512	0.802565	1.84584	0.261819	1.11575	3.34803	3.34625	4.73016	1.40071	2.48892	2.11097	2.05796	2.12718	3.12174	2.99672	3.24175	3.11215	1.4093	2.48856	2.1192	8.93404	8.17733	10.0343	9.12041	8.74816	9.02206	9.83702	9.74215	11.3442	10.6032	11.5003	12.3723	12.6398	12.2342
106503272	LOC106503272	0.316144	0.489145	0.303563	0.558372	0.138546	0.304462	0.583481	0.058709	0.201821	0.43135	0.310232	0.148794	0.232456	0.058703	0.201873	0.405069	0.360416	0.326463	0	0.085579	0.129583	0.132398	0.14038	0.245585	0.235661	0.34913	0.265663	0	0.086888	0.103639	3.41153	2.88085	2.84091	1.83568	2.38072	3.27782	2.69651	2.92517	3.75547	3.3059	4.2871	2.94554	2.58766	3.21817
102176746	LOC102176746	0	0.010629	0	0.02375	0.018027	0	0.015676	0.003863	0.005674	0	0	0.017908	0	0.007502	0.005675	0	0	0.015531	0	0	0.013577	0.015032	0.026389	0.00883	0.027403	0.035784	0.007034	0	0.001919	0.013691	0.168008	0.212016	0.474976	0.244341	0.355565	0.391665	0.315009	0.39842	0.334774	0.330129	0.131574	0.683439	0.479202	0.498169
108637400	LOC108637400	0.056865	0.028715	0	0.033504	0.049283	0.043574	0.041379	0.034231	0.0177	0.035955	0.028014	0.048823	0	0.034604	0.017564	0.035388	0.033958	0.103625	0.03628	0.035019	0.05006	0.039689	0.027235	0.032813	0.029633	0.093828	0.039676	0.036711	0.031101	0.050589	0.402547	0.24731	0.40046	0.269044	0.224793	0.281982	0.234414	0.310125	0.430355	0.481744	0.464719	0.249455	0.286815	0.462806
102178771	XRN1	2.63326	5.10493	4.17966	4.20762	2.26622	2.45702	3.72405	0.534576	2.19622	5.43692	2.40843	2.29216	4.12342	0.538672	2.24872	5.42648	5.08805	6.41885	2.12755	5.28067	4.3235	4.49775	3.10926	4.6751	6.03703	6.03206	6.29033	2.11207	5.26419	4.32817	18.056	15.8114	18.1422	18.3463	16.6425	17.556	18.6858	17.8865	18.5452	19.9453	20.8761	19.669	18.2368	18.5329
102180851	PTAR1	1.12064	1.60541	1.70847	1.66749	0.891716	0.920713	1.54796	0.226654	0.889641	2.73403	0.824528	0.894205	1.65522	0.226849	0.886217	2.74038	2.73637	3.26005	1.01173	2.11711	1.40476	1.68165	1.86781	2.20241	2.07941	2.47601	2.3525	0.998466	2.12662	1.41978	6.92114	6.49844	8.19002	6.94131	7.37946	8.2665	8.44444	7.81883	7.77782	7.96329	8.12367	8.3425	7.96304	8.64676
108636341	LOC108636341	0	0.168967	0.147488	0.199198	0	0.111526	0.223874	0.091529	0	0.113129	0.119317	0	0.188673	0.091764	0	0.112675	0.088456	0.161144	0.096138	0.152808	0.119811	0.164717	0.289385	0.140869	0.155806	0.253493	0.387139	0.093736	0.155144	0.120654	0.57487	1.16651	1.3169	1.03892	1.18528	0.903709	1.35539	1.43128	0.886378	1.38116	0.964269	0.959619	0.802509	1.30312
108633439	LOC108633439	0.040132	0.075908	0.076574	0	0.074718	0.108927	0.090411	0.055319	0	0.029233	0.13577	0.074224	0.082747	0.055169	0	0.029116	0.095044	0.104545	0.034103	0.0526	0.063644	0.055201	0.115993	0.059623	0.086555	0.117081	0.125372	0.027549	0.053404	0.052366	0.427042	0.420592	0.729498	0.596729	0.368008	0.711045	0.327127	0.616758	0.336992	0.298447	0.547661	0.712859	0.697308	0.420202
108637297	LOC108637297	0	0.180949	0	0.079832	0.096656	0	0.122713	0.029745	0.036219	0.071885	0	0.095679	0	0.030041	0.036228	0.071596	0.075118	0.035204	0.067835	0.145214	0.09274	0.081911	0.218835	0.142008	0.058441	0.199094	0.148023	0.068498	0.139571	0.093522	0.634059	0.731362	1.23636	0.745017	0.867478	0.868142	0.979535	0.535756	1.3515	0.703873	0.627002	0.612614	1.12542	0.916902
102191239	LOC102191239	0	0.077025	0	0.073794	0.004805	0	0	0	0	0.009566	0	0.00457	0	0	0	0.009528	0.090164	0.096017	0	0	0.022591	0	0.019076	0	0.03476	0.049965	0.040184	0	0	0.022781	0.482506	0.182896	1.03621	1.29711	0.828919	0.707538	1.06253	0.973678	1.51157	1.40564	1.87473	1.66348	0.845347	1.269
104795752	MIR18A	0	0	0.13141	0.127873	0.143115	0	0	0.107114	0.459405	0	0	0.14217	0.168106	0.102895	0.459522	0	0	0.170886	0.407847	0.020349	0.199957	0	0	0.22267	0	0.148893	0	0.408277	0.02066	0.201643	4.96164	3.09593	6.35596	6.13562	2.86781	4.64748	4.80527	3.36194	4.77312	4.73997	5.43714	4.7025	5.28155	6.80875
102179371	LOC102179371	0.044196	0.100027	0.024345	0.023358	0.020523	0	0.076504	0	0.080726	0.088108	0	0.020388	0.055747	0	0.080746	0.087617	0.006214	0.034852	0	0.021305	0.031863	0.018699	0.022129	0.060864	0.033972	0.087051	0.039569	0	0.021631	0.029506	0.658517	0.997773	1.42575	1.26548	0.823714	0.786416	0.638237	0.517289	1.08714	0.490965	1.48745	1.19259	0.761266	0.809258
104795750	MIR186	0.051748	0.870663	0.462411	0.19323	0.273655	0.206597	0.249363	0	0	1.83325	0.324175	0.271847	0.340429	0	0	1.82589	2.22626	3.24654	0	1.23533	0.504673	1.30671	0.901972	1.76315	1.15491	2.0515	2.89108	0	1.22487	0.508929	6.43534	9.27305	8.76236	8.84811	9.26599	8.22976	8.96497	11.623	11.0653	11.5038	11.9704	10.2093	15.5155	13.4397
106501929	LOC106501929	16.9748	11.8414	7.70549	12.2207	16.4077	17.1568	12.8426	33.8338	18.417	9.53289	18.1906	16.4524	7.58609	33.576	18.5143	9.6281	8.27034	4.7626	18.1708	14.9896	18.5971	21.097	14.7084	12.751	11.4406	10.6776	12.6905	18.3633	15.0707	18.6953	150.967	152.271	124.151	130.618	137.299	145.615	110.741	132.101	121	119.734	122.095	113.547	114.255	107.215
108633254	LOC108633254	17.0666	11.9887	7.68356	12.2569	16.3559	17.075	12.7162	33.9127	18.4884	9.54732	18.0995	16.3726	7.66337	33.7249	18.4874	9.68985	8.22521	4.81551	18.066	15.1478	18.6063	21.1492	14.6727	12.7759	11.4936	10.7731	12.6236	18.2232	15.179	18.7954	150.543	151.924	124.202	130.101	137.028	145.307	110.285	131.807	120.719	119.788	121.841	113.143	113.799	107.225
108635132	LOC108635132	0.801742	1.93931	1.31534	1.51232	0.429778	0.653207	0.877968	0	0.782435	1.85915	0.672484	0.426939	1.26994	0	0.79001	1.85169	1.51711	1.92006	0.555795	0.339935	0.897561	0.485055	0.619451	0.865177	1.49065	1.59208	0.934156	0.532382	0.357218	0.903398	12.5082	11.9653	16.3279	13.0148	14.0103	15.8068	17.6169	13.5966	16.8927	15.02	19.004	19.5138	16.4172	18.9392
108636333	LOC108636333	0.037865	0.109263	0.044821	0.011958	0.043402	0.050429	0.095369	0	0.028438	0.076017	0.035169	0.043115	0.049177	0	0.028445	0.075711	0.164549	0.175911	0.078136	0.018695	0.116044	0.062656	0.066413	0.115169	0.160258	0.151782	0.102046	0.078899	0.018981	0.112736	0.537682	0.599451	0.857827	0.589716	0.486863	0.502356	0.592775	0.51224	0.77208	0.766838	0.692511	0.861501	0.823469	0.856931
102189934	PRDM5	0.622403	1.60221	1.06437	1.36614	0.848033	0.637395	0.804385	0.10241	0.471495	0.97581	0.637587	0.867878	1.03218	0.103183	0.475949	0.951681	0.943839	1.35033	0.597863	0.411806	0.823039	0.788881	0.509795	0.550521	0.757008	1.91833	1.06704	0.555294	0.39576	0.807939	4.76583	4.57423	4.67005	4.97241	6.61701	5.28414	5.48914	6.02733	6.1846	3.75137	4.73424	5.96559	6.15295	4.17727
102184246	LOC102184246	0	0.058362	0	0	0	0	0.066844	0	0	0	0	0	0	0	0	0	0	0.024157	0	0	0	0.039759	0.024448	0.140285	0	0.052217	0.069251	0	0	0	0.631908	1.11119	1.15396	0.790831	1.14115	1.89371	0.776633	0.895358	1.1008	2.22424	1.32989	2.35342	3.01884	2.96751
102186704	PKHD1L1	0.177647	0.168375	0.173117	0.115255	0.090331	0.237953	0.120814	0.110012	0.224107	0.223186	0.244421	0.091229	0.176925	0.113539	0.223007	0.226371	0.324977	0.514841	0.153321	0.087474	0.073155	0.033137	0.114868	0.08374	0.215995	0.169695	0.149369	0.15438	0.091198	0.073719	1.91319	0.766832	1.56514	0.806214	1.13697	0.980897	1.70324	1.42771	2.35143	3.27947	2.35673	2.79177	2.24668	4.38445
102171882	KNL1	0.588381	1.10273	0.958525	1.0107	0.529176	0.479801	0.793824	0.071689	0.631168	1.04219	0.475235	0.538463	0.91628	0.072143	0.626534	1.05158	1.41519	1.48139	0.457108	1.06434	1.02398	1.22898	1.37668	0.9978	1.11858	1.8895	1.4524	0.467123	1.06601	1.02542	3.90867	5.11458	4.93986	4.45794	5.31832	5.04423	4.66091	5.15102	4.14907	5.06103	4.79614	4.49069	4.28514	3.11401
102173116	NFAT5	2.48266	5.93123	4.89118	4.36369	2.66091	2.94831	5.51652	0.889446	2.8251	7.916	2.82396	2.66008	4.85973	0.888831	2.83057	7.81476	7.74298	11.3845	2.97103	6.20253	5.43911	4.98957	5.35348	8.43721	10.1669	9.62618	9.11291	2.98533	6.23106	5.51976	19.1554	19.1681	22.6225	22.3926	20.4738	21.8586	20.7567	21.6262	24.4306	25.1824	28.9655	26.1772	24.9712	27.7835
102174848	TSHR	0.037984	0.315543	0.19067	0.098517	0.101457	0.087462	0.102727	0.042253	0.053475	0.09037	0.062413	0.100572	0.203675	0.042549	0.053489	0.084074	0.048726	0.010065	0.073907	0.081037	0.208067	0.134505	0.067053	0.130729	0.231256	0.269128	0.179034	0.074629	0.078164	0.209413	0.766075	0.704055	0.484869	0.876738	0.700757	0.912204	0.733293	1.0023	0.815907	0.865109	0.911516	0.729848	0.436592	0.33763
106503032	CIT	0.513168	0.72113	0.824575	0.785343	0.389547	0.630766	1.14227	0.194042	0.143616	0.726799	0.593312	0.378318	0.755564	0.196719	0.14969	0.717305	1.26917	1.31254	0.582388	0.333943	0.407158	0.437052	0.93224	0.671967	0.325262	1.57396	0.837117	0.583644	0.332131	0.410188	2.98686	3.16495	3.56053	3.616	4.03831	3.5741	3.05748	3.58293	3.36167	3.41924	3.5669	3.52293	3.87149	2.83544
0	0	0	0.631941	0	0.071896	0.069895	0	0.259173	0.110531	0	0.110046	0	0.069433	0	0.11163	0	0.109604	0.109638	0.082133	0.136526	0	0.218776	0.101471	0.069668	0	0.073197	0.300682	0.278234	0.137859	0	0.220621	3.87968	2.55721	5.94129	3.11891	3.08738	4.78127	6.98901	5.2943	8.01031	8.13251	9.24069	5.65968	7.10168	2.74259
102175830	TMEM178B	0.076258	0.118717	0.070921	0.059807	0.012533	0.040123	0.050511	0.036762	0.036195	0.052181	0.044928	0.012451	0.084881	0.036962	0.036205	0.051972	0.032243	0.058876	0.021117	0.019018	0.031767	0.026279	0.022002	0.031785	0.050135	0.042949	0.096721	0.021324	0.015783	0.033897	0.606177	0.277903	0.412366	0.560439	0.200704	1.52434	0.454704	1.83394	0.402358	0.276353	1.26239	1.7593	0.475875	0.577064
102190026	ANKS1B	0.018076	0.029321	0.027736	0.013147	0.007781	0.047493	0.013375	0.022336	0.042627	0.009058	0.049376	0.012302	0.035481	0.023845	0.042638	0.013627	0.240927	0.043751	0.028564	0.121151	0.033236	0.032666	0.046301	0.062685	0.107839	0.088212	0.042576	0.028814	0.121018	0.033345	0.2219	0.28665	0.250163	0.298884	0.237645	0.259574	0.243788	0.277482	0.43904	0.362571	0.257362	0.325061	0.425652	0.217419
102169394	CCDC168	0.003851	0.038448	0.010884	0.013217	0.008315	0.004365	0.010039	0.005257	0.014729	0.029845	0	0.00826	0.010256	0.00531	0.014733	0.029067	0.036545	0.042929	0.012066	0.023623	0.020266	0.018064	0.028113	0.019298	0.027845	0.044397	0.032384	0.011537	0.022722	0.020431	0.233575	0.104033	0.145922	0.10917	0.080244	0.098378	0.160663	0.097366	0.091835	0.135979	0.143489	0.176858	0.118374	0.126413
102180297	LOC102180297	0.333249	0.424372	0.344279	0.371199	0.102232	0.162764	0.300099	0.02247	0.358069	0.51465	0.127017	0.101512	0.336336	0.022624	0.357796	0.531402	0.313115	0.554247	0.245944	0.221638	0.258873	0.200899	0.289895	0.377806	0.620535	0.636868	0.472488	0.249103	0.231137	0.265891	2.76971	2.68171	4.05089	3.30025	2.52236	2.84627	2.92637	2.79305	3.28993	2.84227	3.54991	4.13848	3.69772	3.00374
102189375	LOC102189375	0	0.026581	0	0	0	0	0	0	0	0	0	0	0	0	0	0	0	0	0	0.00953	0	0	0.058002	0	0	0.122542	0.058393	0	0.009676	0	0.383559	0.955576	1.40498	1.20668	0.157263	1.18779	0.833065	1.36607	0.85936	1.21274	1.3734	0.797933	0.467322	0.514895
102168845	LOC102168845	5.74816	8.1508	7.95362	8.40201	10.7875	11.2185	10.4752	21.0805	3.94333	6.12731	11.3626	11.0398	8.19492	21.4019	3.98024	6.13957	11.793	9.56315	4.42882	11.1661	9.62333	7.49452	10.6531	10.1972	6.35941	6.69199	6.96425	4.38793	11.2836	9.72453	45.0077	42.3855	58.2713	55.551	50.0884	67.8457	45.3315	53.9386	55.7623	52.9538	65.5195	50.6419	53.2297	42.8868
102186170	LOC102186170	0.246737	0	0	0	0	0	0	0	0.113823	0.08392	0	0	0	0	0.113852	0.083583	0	0	0.12703	0	0	0.083426	0.122169	0	0.033829	0	0	0.128271	0	0	21.8891	14.4209	21.1596	25.7632	26.0992	21.145	21.6607	22.2472	18.4274	18.4974	18.3712	18.094	21.3637	17.562
106503632	LOC106503632	0	0	0	0.007227	0	0	0	0	0	0	0	0	0	0	0	0	0	0	0	0	0	0	0	0	0	0	0	0	0	0	0.259184	0.118891	0.165076	0.163957	0.160943	0.084281	0.283519	0.246844	0.217673	0.183774	0.070086	0.15417	0.410551	0.168569
108638193	LOC108638193	0.388733	0.347164	0.283597	0.463532	0.251017	0.39968	0.862306	0.112011	0.237318	0.366287	0.507723	0.233196	0.317253	0.113125	0.243138	0.364816	0.459355	0.69898	0.145678	0.207907	0.206936	0.330248	0.299645	0.703086	0.379001	0.777161	0.33614	0.146738	0.211083	0.213853	1.52327	3.07972	3.43969	2.42007	2.00267	1.34805	3.69417	4.59981	2.03312	3.83402	1.51119	2.78538	2.38108	4.65479
102183645	RIF1	1.0046	2.77909	2.54467	2.30557	1.22945	1.24588	2.42092	0.224281	0.935626	3.42088	1.22931	1.23891	2.56435	0.223602	0.928462	3.43889	3.56623	5.04321	1.12968	2.96129	2.51519	2.41311	2.45175	3.56356	3.43526	3.90346	3.8837	1.14597	2.96618	2.52575	10.2894	9.56401	12.3508	11.5532	11.8699	11.9986	12.3728	11.6404	13.6938	13.0962	15.7316	13.5233	16.9203	13.3369
102174807	LOC102174807	0.043114	0.190982	0.138167	0.124697	0.118303	0.113517	0.160414	0.00721	0.034417	0.124857	0.120423	0.10995	0.120176	0.010922	0.028126	0.120301	0.149645	0.152173	0.03959	0.047739	0.071655	0.033254	0.113509	0.127159	0.087052	0.2504	0.140664	0.047372	0.048469	0.072259	0.451254	0.907949	1.06148	0.74281	0.667354	0.753263	0.807209	0.760146	0.769936	0.806203	1.05275	0.882435	0.820598	1.05222
102187727	TMEM170B	0.386265	0.790041	0.952368	0.914877	0.342624	0.589144	0.988524	0.112844	0.266642	0.905056	0.610628	0.352484	0.998518	0.113966	0.266476	0.912856	0.933989	1.15525	0.183094	0.584434	0.442558	0.249756	0.644231	0.632642	0.945254	1.1563	1.27729	0.184558	0.585835	0.441558	3.16904	3.59553	4.08032	5.08303	4.15367	4.26344	4.6611	4.18104	6.15256	5.63363	5.51847	4.81829	4.63919	5.69902
102171617	FREM2	0.146904	0.522005	0.21258	0.236317	0.138665	0.172359	0.317038	0.049718	0.14895	0.11471	0.177985	0.13619	0.190515	0.050213	0.146161	0.114224	0.210416	0.487873	0.041253	0.091554	0.148758	0.153495	0.134952	0.299341	0.141445	0.451579	0.573877	0.041166	0.093106	0.150664	2.02703	1.09439	1.75443	1.8457	1.83984	1.75743	1.5702	2.09657	2.03262	1.61417	1.77351	2.63574	3.04484	1.66777
102190361	LRP2	0.354452	1.30712	0.48119	1.05642	0.218374	0.183838	0.102377	1.10895	0.71572	0.827585	0.169291	0.217334	0.510784	1.11177	0.714915	0.83133	1.53487	2.98496	2.87622	1.78194	2.71594	2.93168	1.90921	4.92072	2.699	2.1802	2.00538	2.89803	1.78994	2.73196	7.21573	5.98716	6.96531	7.48232	9.87149	9.6278	7.49496	7.7237	5.45673	7.87653	6.18644	9.02957	9.86177	22.9192
102179892	CSRNP3	0.055794	0.033828	0.021338	0.019954	0.016475	0.00994	0.022616	0.016434	0.021402	0.017451	0.009173	0.016341	0.014588	0.016501	0.021408	0.017381	0.011332	0.127706	0.009538	0.066212	0.08749	0.111699	0.037569	0.122763	0.063907	0.080784	0.178196	0.009631	0.065053	0.087054	0.240708	0.136312	0.293253	0.215671	0.434481	0.316231	0.208905	0.312673	0.276778	0.202064	0.238303	0.209452	0.225651	0.090785
102186249	CLMN	0.280993	0.189185	0.397306	0.299991	0.081466	0.226073	0.368482	0.284369	0.172028	0.321764	0.194509	0.080594	0.374581	0.27805	0.176806	0.315815	0.384472	1.02506	0.252817	0.279749	0.201761	0.132428	0.577534	0.472578	0.730711	0.954022	0.734101	0.260598	0.280035	0.211519	2.41782	1.60357	2.72609	2.68735	1.13259	1.77255	1.60771	1.85551	3.48598	4.18054	3.87025	4.55057	2.76028	6.31853
102191224	CNKSR2	0.060328	0.140282	0.07489	0.109304	0.072441	0.074982	0.063829	0.099363	0.023455	0.047846	0.080807	0.0718	0.085546	0.09976	0.023461	0.052791	0.08694	0.174605	0.030773	0.14783	0.082612	0.068997	0.065025	0.082051	0.082728	0.072661	0.089226	0.031074	0.150011	0.083128	0.407895	0.212254	0.511977	0.515137	0.426066	0.614204	0.329984	0.397485	0.337978	0.309201	0.587399	0.595145	0.626841	0.486883
102182601	LOC102182601	0	0.034442	0.046894	0.064225	0	0	0.063678	0.004861	0.029146	0.023765	0	0	0.059989	0.004909	0.029153	0.023669	0	0.043355	0.061472	0	0.052199	0.020203	0.047491	0	0.029781	0.17293	0.091179	0.062072	0	0.05264	1.14477	0.186178	0.92528	0.709131	1.08192	0.632529	1.20686	1.17762	1.30313	0.723624	1.22628	1.04231	1.50033	0.886363
102190028	REP15	0.094099	0.064257	0	0.022154	0	0.047419	0	0	0.047404	0.033883	0	0	0	0	0.047416	0.033747	0.022564	0.103309	0	0.024202	0	0	0	0.074126	0.004596	0.040721	0.020534	0	0.024572	0	0.779752	0.926243	1.25185	0.922122	0.995454	0.771592	0.911294	1.14912	0.845761	0.791306	1.23206	0.983772	1.12855	1.14274
108633295	LOC108633295	2.3945	6.4457	4.99575	6.81342	3.71292	2.78335	2.98806	0.635924	1.56161	3.38515	3.01491	3.69765	5.08242	0.639253	1.60107	3.33498	4.545	7.36765	1.25186	2.54219	3.95784	2.64695	3.55046	5.55458	7.07149	8.17809	6.64648	1.24294	2.54475	4.00577	21.0356	17.8264	24.8402	28.8042	21.7993	19.833	19.1849	23.9894	22.984	19.1392	22.7665	22.0717	22.1126	19.3356
100861277	IGF2	2.08493	3.60718	6.44258	3.24008	2.44389	3.11723	4.83496	0.490026	1.60671	4.57771	3.44402	2.40349	6.55807	0.532091	1.7371	4.43771	4.59494	7.12733	0.398018	0.407945	0.582242	0.475754	0.692484	1.40311	1.35923	2.80214	1.66861	0.364627	0.411162	0.559655	40.8094	16.2883	27.3088	22.769	28.6676	18.3635	21.5058	19.0957	31.7431	24.9158	17.5761	32.8101	33.2181	37.8067
106502031	LOC106502031	0.405816	0.618712	0.735105	1.03902	0.748334	0.400822	0.638784	0.143988	0.630535	1.16243	0.431097	0.761852	0.698233	0.145363	0.635818	1.13607	1.44531	1.50841	0.276284	0.54636	0.643682	0.425714	1.27786	1.43559	0.942301	1.36579	1.00954	0.267482	0.556824	0.644706	3.58735	3.89497	5.51291	4.88971	3.59159	3.80822	3.49098	3.66491	6.24825	6.07177	5.1099	6.49599	7.5885	9.07165
106502139	KCNA1	0.052163	0.054853	0.13175	0.189721	0.10458	0.14872	0.098801	0.006814	0.033815	0.073437	0.079628	0.103889	0.112422	0.006881	0.033824	0.073088	0.051841	0.114436	0.025729	0.030513	0.158054	0.094834	0.107316	0.097733	0.073853	0.159828	0.084468	0.02598	0.025074	0.150108	0.741065	0.951753	0.582448	0.400132	0.919572	1.20911	1.17892	1.01352	0.303905	1.14231	0.869392	0.661834	0.835294	1.05391
104795722	MIR1296	0.189019	0	0	0.247386	0	0	0	0	0.160637	0.148787	0	0	0	0	0.160678	0.14819	0.100982	0	0	0	0	0	0	0	0	0.433351	0.1105	0	0	0	3.21216	2.28967	4.86412	4.02986	5.67114	2.84361	4.90959	3.76759	4.06274	8.43748	4.49896	6.10238	6.88281	6.92185
102181573	CRACR2A	0.14719	0.132676	0.155141	0.104666	0.09133	0.054406	0.108199	0.039417	0.063381	0.13243	0.049617	0.090266	0.162178	0.039809	0.06321	0.131059	0.22111	0.333223	0.056112	0.056727	0.056654	0.085184	0.110388	0.226513	0.08512	0.152249	0.110708	0.056611	0.056868	0.057022	0.522866	0.27394	0.508686	0.507102	0.560836	0.697106	0.59674	0.523102	0.801902	0.455528	0.634921	0.765509	0.672122	0.593419
102186038	MED13L	3.68512	7.89696	7.75969	7.83339	4.11	5.71585	7.86388	0.797082	2.35224	9.07933	5.64492	4.13095	7.74714	0.80202	2.36173	9.05213	7.99426	10.7661	1.66779	6.51261	5.16648	4.53515	5.22212	8.3239	10.6173	10.1425	9.0518	1.67007	6.5115	5.1584	37.7162	31.6838	36.6635	38.5594	35.1938	35.2008	36.8566	33.9198	43.0538	39.8185	36.7275	41.5822	37.4015	42.9357
102187690	TGM6	1.20215	3.12507	1.75685	1.53652	1.44704	1.23554	1.58176	0.31582	0.543894	1.07076	1.13919	1.47698	1.7811	0.313979	0.541512	1.06712	0.420307	0.443799	1.06227	0.708074	1.56654	3.11365	1.14553	2.30758	1.16268	4.86701	3.12133	1.05256	0.70786	1.56858	6.9296	8.64593	8.57346	7.52265	10.9811	7.90296	7.73569	9.28256	7.28807	7.37256	7.27398	5.88436	5.67066	5.70893
108637958	LOC108637958	0.156975	0.036766	0.055926	0.054423	0.118852	0.042022	0.065827	0.140693	0	0.114157	0	0.117094	0.015547	0.129157	0	0.113699	0.059505	0.202877	0.278846	0.08597	0.048366	0.176248	0.327314	0.089239	0.15779	0.234859	0.126791	0.2907	0.087284	0.048774	1.11461	0.743221	1.61375	1.13601	1.33588	1.24729	1.66053	0.825858	1.74964	1.40222	1.72112	1.53609	0.899809	1.94834
102177595	GRIP1	0.362817	0.93122	0.60721	0.741279	0.372531	0.370242	0.301093	0.11972	0.29907	0.599648	0.36546	0.370623	0.627807	0.120664	0.287606	0.597227	1.19877	1.15194	0.385441	1.58008	0.988237	1.35954	0.643454	1.07279	0.751442	1.27319	0.881193	0.387216	1.56924	0.996764	1.68411	2.50758	2.52489	2.21127	2.08022	3.03778	2.76149	2.36143	2.11152	3.25318	2.5173	2.34914	1.25565	1.57607
102178020	RUNX1	0.831435	2.62449	3.40527	3.08798	1.77033	1.30286	2.56019	0.336086	0.87941	2.1965	1.32018	1.78167	3.51054	0.33767	0.86092	2.18093	1.62576	2.73535	0.568255	0.343004	0.51188	0.780706	0.877921	0.964319	0.562032	1.84287	1.17456	0.596072	0.339668	0.495703	11.233	10.3529	10.8512	11.8658	12.9507	11.4849	13.0632	12.2162	14.2976	9.86847	12.5044	14.6534	11.4189	11.9651
102184022	LOC102184022	0.013652	0.141141	0.038292	0.07162	0	0	0.042827	0	0.091004	0	0	0	0.009139	0	0.091027	0	0.036883	0.092742	0	0	0.003784	0	0	0.10397	0.046785	0.141139	0.146449	0	0	0.003816	1.5467	2.09253	1.63254	1.81622	1.47914	2.95578	1.79727	0.961688	2.6386	1.87735	2.99905	2.44826	2.1925	2.33532
102179536	SGIP1	0.185438	0.200992	0.187653	0.060279	0.113522	0.199097	0.2296	0.062043	0.187161	0.228362	0.162548	0.112779	0.18446	0.062496	0.187209	0.23241	0.404031	0.525572	0.042337	0.115535	0.064152	0.056136	0.09371	0.130297	0.254047	0.146328	0.271155	0.041773	0.114682	0.069115	1.49076	0.729913	1.25992	0.969117	1.05188	0.960704	1.4817	1.04939	2.1272	1.65071	1.25389	1.99423	1.94916	2.87441
102173197	LOC102173197	0.154477	0.610102	0.200547	0.369018	0.255379	0.294921	0.441304	0.210854	0.079862	0.461061	0.273596	0.277933	0.20806	0.212629	0.088683	0.458992	0.616391	0.847248	0.163068	0.624669	0.447323	0.413721	0.29048	0.681728	0.335981	0.828821	0.463563	0.16466	0.632967	0.451095	1.16782	1.91111	2.61096	0.977069	1.41333	2.19127	1.92682	2.09555	1.72105	1.62616	2.85006	3.76065	1.44921	1.64522
102188019	LRRK2	0.739193	1.18816	1.6847	1.11802	0.46733	0.929702	0.95136	0.141426	0.94996	2.08746	0.935136	0.465535	1.66618	0.140369	0.948972	2.11166	1.8095	2.13136	0.918563	1.26395	1.01672	0.711706	0.922054	1.6043	1.93963	1.78222	1.61185	0.905108	1.26759	1.01948	9.46378	4.76086	8.32453	7.01556	6.68583	5.88181	7.33202	8.04743	9.72078	9.00781	8.18911	9.88884	11.4288	9.87437
102179229	RYR1	0.247307	0.198354	0.255511	0.23135	0.167908	0.202497	0.191165	0.105786	0.112632	0.315815	0.166415	0.165726	0.255954	0.105656	0.112524	0.318077	0.195698	5.53724	0.043859	0.068394	0.111421	0.092755	0.17743	0.190896	0.148858	0.227835	0.117634	0.042833	0.06818	0.113398	1.25914	1.08781	1.74029	1.31147	1.12805	1.33293	2.36783	1.40978	1.80351	2.35335	1.54965	1.61951	1.42809	2.11646
108634341	LOC108634341	0	0.01321	0	0	0	0	0	0	0	0	0	0	0	0	0	0	0	0.016954	0.074999	0	0	0	0.009933	0	0.011404	0.017783	0.007935	0.086081	0	0	0.525693	0.813167	0.427955	0.547361	0.374438	0.484523	0.763558	0.392525	0.946817	0.650804	0.621252	0.670988	0.921541	0.675314
102178836	LOC102178836	0	0.033398	0.005196	0	0	0	0.036054	0	0	0	0	0	0.006647	0	0	0	0.01943	0	0	0	0.026315	0	0.010654	0	0	0.026077	0.014433	0	0	0.036741	0.520039	0.502581	0.489258	0.580105	0.4978	0.579123	0.448364	0.460969	0.429972	0.229025	0.041788	0.241949	0.310756	0.403326
102181964	SLC8A1	1.21412	1.45789	1.57759	1.1716	0.573233	1.13002	1.29501	0.501126	0.560258	2.45996	1.04038	0.579408	1.61175	0.502231	0.569402	2.46469	2.32889	2.74514	1.01045	3.02548	1.1933	1.70551	2.48211	2.95955	3.67221	3.81447	2.69365	1.02868	3.05483	1.19692	6.45956	5.54657	5.99611	5.26778	5.44067	6.35498	5.99098	6.67582	8.21994	8.211	7.94136	10.8566	9.51744	7.0671
102179265	LOC102179265	0	0.008414	0.00661	0.021335	0	0.047768	0	0.016834	0.089101	0.015034	0.074954	0	0	0.017002	0.089123	0.014974	0	0.020148	0.011936	0.011032	0.022121	0.0111	0.008462	0.047478	0.017069	0.055124	0.024623	0.012053	0.011201	0.022308	0.521551	0.544829	0.550009	0.79819	0.722109	0.757225	0.58194	0.856103	0.656285	0.908233	0.815728	0.557918	0.695661	0.540592
106503647	LOC106503647	0	0	0	0	0	0	0	0	0	0	0	0	0	0	0	0	0	0.119991	0	0	0	0.062961	0	0.047867	0	0.010073	0.001379	0	0	0	1.0993	0.815891	0.948793	0.678848	0.56425	0.53027	0.131353	0.857379	0.387715	0.581442	0.508096	0.357732	0.653183	0.516427
102187444	C24H18orf54	0.412534	0.819314	0.914609	0.646752	0.54556	0.552411	0.921048	0.100297	0.392646	1.24329	0.529749	0.536501	0.931564	0.101116	0.386454	1.22258	1.1546	1.37912	0.458173	0.786067	0.821362	0.824762	0.982408	0.984762	1.01961	1.2609	1.26351	0.466897	0.788509	0.823585	2.91289	3.34641	2.93986	2.79447	3.40738	3.63053	2.92738	3.66878	2.88313	3.83957	4.31345	3.88903	4.03141	3.54485
102175066	LOC102175066	0	0.024541	0	0	0	0.042922	0	0	0	0	0.067349	0	0	0	0	0	0.005276	0	0.070738	0	0	0	0.051886	0.107407	0	0.085486	0.037564	0.071429	0	0	0.954278	0.447689	0.85082	1.0415	1.21624	1.44777	1.01385	1.27416	1.42963	1.09706	1.1061	1.04479	1.54276	1.26008
102173648	LOC102173648	1.85922	4.29786	3.46333	3.07352	2.09312	2.26168	3.3226	0.448211	1.66174	4.723	2.12651	2.09056	3.38292	0.448222	1.66165	4.75916	4.83974	8.15447	2.22846	7.51876	5.88505	6.42444	4.53433	6.27703	7.0195	9.69593	8.20382	2.23012	7.52826	5.89966	11.0899	13.4124	14.3166	14.0611	14.5524	14.877	14.6869	16.2594	14.0801	15.5307	17.9215	16.0105	15.8684	14.3611
102173408	LOC102173408	0.097323	0.121403	0.013681	0.040675	0.015661	0.061172	0.106523	0.019321	0.034343	0.039048	0.043311	0.015558	0.017502	0.019513	0.034352	0.038891	0.008901	0.053778	0.027923	0.018242	0	0.036796	0.04229	0.07366	0.034696	0.175053	0.132052	0.028195	0.01852	0	0.382091	0.427117	1.58406	1.50105	0.754256	0.747514	1.2841	0.955606	1.51404	1.87969	0.845918	1.05601	1.90896	1.15211
106503018	LOC106503018	0.063231	0.144369	0.031422	0.059895	0.062403	0.052416	0.036367	0.100126	0.078725	0.053845	0	0.061734	0.040197	0.101121	0.078745	0.097604	0.024075	0.019363	0	0.14395	0.107649	0.075072	0.086132	0.087389	0	0.208817	0.112064	0	0.14615	0.108557	1.12244	0.746383	1.31778	0.619144	0.388606	0.60613	0.814417	1.57775	1.07158	1.68336	1.9077	2.07604	2.2118	1.28936
102183852	CFAP54	0.25066	0.548796	0.238143	0.233279	0.116322	0.351447	0.270745	0.176305	0.120563	0.176573	0.37496	0.111212	0.259931	0.176345	0.126336	0.175472	0.711214	0.644284	0.249994	0.4817	0.206623	0.272339	0.164892	0.752337	0.902191	0.600865	0.63495	0.250397	0.485011	0.206266	1.32465	0.991011	1.69274	1.56097	0.927005	1.30656	1.55652	2.68741	0.968546	2.30824	1.3269	2.1434	1.56035	2.40679
102182631	LOC102182631	0	0	0.055621	0.032807	0	0	0	0	0	0.051161	0	0	0.071152	0	0	0.175501	0	0	0	0.058642	0.044024	0	0.028683	0	0	0.071541	0.026494	0	0.014491	0.044395	1.0806	1.54027	0.847249	1.95973	1.0135	2.64005	3.10986	1.39636	1.10643	1.76632	0.458102	1.38723	1.5487	0.278187
102169300	REL	0.46728	1.14431	1.86331	1.80033	1.14733	0.622838	2.02881	0.221254	0.984796	1.93197	0.540073	1.13985	1.9046	0.227003	0.990969	1.93618	1.16563	2.25515	0.565523	0.535827	0.916764	0.485806	1.6803	1.31954	2.57881	2.88772	2.40486	0.558254	0.531346	0.945769	8.55127	8.01049	10.7282	9.12307	7.70683	10.9359	12.7091	10.4917	12.0728	12.4325	9.57771	11.2624	10.7758	11.4735
102174157	B3GNTL1	0.362572	0.767889	0.882009	0.543594	0.357014	0.463992	1.00328	0.087383	0.288066	0.91842	0.477065	0.354656	0.865724	0.087818	0.279477	0.902726	0.792135	0.862881	0.16067	0.206487	0.370521	0.352555	0.395372	0.494236	0.545071	0.801906	0.828824	0.159557	0.202174	0.364721	2.79971	2.97492	3.72507	3.89407	3.01829	4.03151	4.39449	3.50147	4.25738	4.28998	4.68763	4.92888	3.99763	5.36614
102172954	LOC102172954	0	0.060309	0	0.096099	0.014578	0.05257	0	0.031381	0.090889	0.02111	0.113297	0.01441	0	0.031751	0.068579	0.021026	0.129102	0.028516	0.198136	0	0.039389	0.103635	0.055827	0.025603	0	0.096222	0.026245	0.202302	0	0.039721	1.36882	1.80731	1.44642	1.39616	2.94381	1.71395	0.958395	1.3544	1.21138	1.00347	1.26276	1.0442	1.81553	1.08953
102191745	SLC39A10	14.0617	18.6739	14.0033	14.69	8.8382	8.81952	9.87353	1.04125	10.2487	11.2327	8.19868	8.85597	13.8068	1.04831	10.3038	11.2676	10.0905	15.4429	18.5346	25.1345	32.7857	44.7607	18.5593	21.4217	19.6973	50.5547	24.315	18.9651	25.236	32.9606	54.2664	68.553	56.7051	56.6854	78.7676	67.5138	51.8159	67.0412	41.8279	35.1905	53.9417	41.0332	45.3596	29.1495
102171537	ZNF891	0.048334	0.130656	0.189403	0.093777	0.095543	0.094908	0.120503	0.070274	0.188067	0.217329	0.043404	0.094841	0.193464	0.070973	0.186505	0.216456	0.112384	0.312557	0.134508	0.109569	0.194247	0.153039	0.261247	0.32312	0.159332	0.386223	0.118371	0.150462	0.111244	0.195345	0.498929	0.625493	0.564454	0.806225	0.842016	0.843936	0.825114	0.959314	1.28436	1.1007	1.19681	1.39406	1.49846	1.29864
102185086	CCIN	0.037327	0.060033	0.099905	0.15963	0.075104	0.05661	0.074899	0.072438	0.105031	0.212555	0.031668	0.080837	0.102555	0.073158	0.105057	0.217202	0.109753	0.197558	0.124222	0.05301	0.134153	0.118689	0.16119	0.089695	0.041483	0.235948	0.035455	0.098902	0.053821	0.128248	0.668105	0.922947	0.743494	0.710593	0.686774	0.942251	1.3661	0.768198	0.566534	1.51779	1.01438	1.25831	0.401919	1.44284
0	0	0.708678	0.010031	0.137692	0.215688	0.231651	0.409716	0.143788	0.204407	0.247359	0	0	0.230121	0.176142	0.20644	0.179943	0	0.189214	0.109013	0.074869	0	0.443162	0	0.079389	1.12196	0.185328	0.955572	0.266137	0.0756	0	0.446899	5.08549	4.04365	3.47589	10.7551	3.38024	5.88884	4.34378	6.56176	4.48281	6.77709	5.7633	7.89451	6.6663	4.93166
102171960	LOC102171960	0.028762	0.076156	0.031264	0.044285	0.030785	0.062773	0.046834	0.044965	0	0	0.037754	0.024872	0.033285	0.045412	0	0	0.071601	0.060009	0.038603	0.02113	0.041587	0.038002	0.034726	0.044043	0.048763	0.043799	0.037982	0.038883	0.021265	0.041937	0.277435	0.095568	0.38846	0.324994	0.500106	0.268649	0.616017	0.308828	0.494257	0.531216	0.430116	0.658113	0.659344	0.771695
102187873	KCNRG	0.455031	0.527812	0.329888	0.291804	0.258803	0.201276	0.313226	0.050293	0.310448	0.564241	0.208025	0.256806	0.303883	0.046413	0.321777	0.570532	0.390361	0.429872	0.465469	0.312928	0.321354	0.253158	0.395216	0.404901	0.316094	0.51271	0.667798	0.463837	0.315563	0.316152	2.43043	1.84745	2.30872	1.58897	2.28541	2.41884	1.15095	2.18677	2.88899	2.66676	2.81526	1.89357	2.62547	1.8717
108638299	LOC108638299	170.697	202.836	134.553	149.511	200.515	122.094	96.0802	153.016	69.9842	132.749	124.213	201.716	137.436	152.024	70.2303	132.369	87.9441	75.7547	147.625	355.71	461.377	314.881	130.819	227.098	65.1953	212.421	200.926	147.633	356.962	461.75	752.414	1043.03	730.357	603.165	849.472	523.746	640.674	834.895	376.383	399.652	391.986	284.222	369.367	398.577
102170397	GPRASP1	0.162127	0.376306	0.363776	0.176979	0.514832	0.231688	0.30753	0.137594	0.190856	0.240348	0.236969	0.514756	0.357434	0.138642	0.189317	0.238174	0.292979	0.81461	0.099191	0.295455	0.608289	0.315677	0.289824	0.795422	0.32039	0.444859	0.412265	0.096565	0.296482	0.609259	1.56898	1.2854	2.52123	1.24926	1.62632	1.92729	1.55151	0.847791	2.28305	2.13045	2.34033	2.35592	2.2443	1.83954
108637511	LOC108637511	0.023402	0.378821	0.131791	0.189125	0.165097	0.154223	0.244336	0.03111	0.078179	0.218869	0.153326	0.159392	0.105913	0.023484	0.075651	0.21341	0.258763	0.449988	0.03769	0.124409	0.285886	0.187645	0.311077	0.273158	0.249901	0.466992	0.355537	0.037915	0.116939	0.293145	0.739639	1.05062	1.23007	1.4394	1.29573	1.37176	1.10001	1.14638	1.54689	1.34262	1.78733	1.56991	1.39309	1.33022
102176069	ZNF114	0.487106	0.374304	0.691511	0.762904	0.549419	0.473467	0.818077	0.100209	0.718492	0.874778	0.474797	0.560818	0.614477	0.107341	0.71022	0.882343	0.873291	0.988329	0.452555	0.216599	0.258364	0.245556	0.377263	0.224471	0.262228	0.478477	0.394563	0.455562	0.219112	0.258376	4.09892	3.90981	2.57826	6.09366	2.16222	4.84464	4.34927	4.30004	3.64058	6.85243	4.94549	6.17109	2.67855	6.42452
102184728	CDKL1	0.330852	0.393869	0.338144	0.285752	0.107886	0.178692	0.286974	0.081754	0.191475	0.437157	0.157654	0.114622	0.285254	0.082536	0.208911	0.435967	0.69061	0.438731	0.237651	0.256762	0.220477	0.446832	0.261202	0.317692	0.369651	0.470167	0.493817	0.243182	0.257603	0.222283	1.33566	0.880658	1.68469	1.34288	1.05236	1.10569	1.22234	1.64366	1.43551	1.88337	0.997425	1.19648	1.58718	0.903282
102180461	LOC102180461	0.067597	0.478185	0.29262	0.150559	0.115342	0.112175	0.205465	0.055539	0.039666	0.287087	0.11728	0.11449	0.284574	0.056092	0.039676	0.293978	0.168361	0.528854	0.148199	0.335803	0.321041	0.190631	0.324118	0.412113	0.406645	0.368686	0.556506	0.132751	0.340859	0.318119	0.829814	1.26739	1.41981	1.14234	0.998028	0.953325	0.828929	1.88545	1.25183	1.20589	2.15105	1.44267	1.86744	0.843786
102188744	LOC102188744	0.030119	0.204841	0.23174	0.137582	0.149375	0.163238	0.316838	0.09401	0.062631	0.489104	0.08261	0.148389	0.247282	0.094945	0.062647	0.491035	0.622972	0.7689	0.434008	0.406887	0.235356	0.230757	0.483192	0.423361	0.591259	0.51178	0.65249	0.431965	0.412582	0.235356	0.625142	1.10518	1.28888	1.92544	0.994546	0.962799	1.37172	1.28412	1.84964	1.9684	1.38937	2.24003	1.79992	2.05336
102187442	HIVEP1	0.55993	2.0888	1.77451	2.09415	1.85721	1.49071	2.08119	0.442247	0.450252	2.23466	1.5351	1.87602	1.76409	0.432701	0.464012	2.23887	1.99219	3.02449	0.344241	0.831615	1.42134	0.930359	1.25922	1.71439	1.50889	2.04503	1.54404	0.342781	0.841017	1.41824	6.43263	6.96847	7.31479	8.62525	6.9663	8.06374	7.23609	7.20487	7.4328	6.0047	6.70618	6.96957	6.71524	8.01395
102185658	ZBTB25	0.312215	1.25601	0.623445	0.579787	0.4036	0.516059	0.801786	0.107743	0.586712	0.846759	0.443879	0.400728	0.555322	0.10856	0.574809	0.847141	1.16103	1.4438	0.246617	0.327405	0.629104	0.682404	0.983276	1.41872	1.09367	1.49129	1.36936	0.261254	0.355905	0.609447	3.88805	3.93794	4.61866	4.28231	3.61782	4.7213	5.63318	5.45907	3.98758	5.17777	6.41117	5.86767	6.01103	5.80831
102169229	LOC102169229	0	0.027159	0.008651	0	0	0	0	0	0	0	0	0	0.011067	0	0	0.027378	0.000926	0	0	0	0	0.016965	0.047019	0.019746	0.068842	0.034772	0.065649	0	0	0	0.566324	0.327633	0.212891	0.513298	0.435228	0.454652	0.46774	0.977275	1.59788	0.521142	1.40259	0.836198	0.778036	0.33308
102169550	LOC102169550	0.051719	0.212927	0.209377	0.189164	0.153862	0.12281	0.219662	0.030836	0.123079	0.205152	0.130421	0.152689	0.220386	0.031142	0.131048	0.214165	0.374398	0.464501	0.039059	0.175487	0.217528	0.193474	0.251535	0.403245	0.154368	0.339301	0.311317	0.03944	0.17817	0.214506	0.898631	0.610383	0.59287	0.818037	0.986647	0.978763	1.00683	0.824812	1.03766	0.885514	0.679315	1.21463	1.17156	1.18623
108638288	LOC108638288	105.042	53.1489	49.3578	28.0273	25.9757	32.8282	21.5921	45.9029	24.0559	44.8062	33.1859	25.916	50.4133	46.0692	24.0122	44.455	77.6417	23.7724	39.6287	277.624	58.7347	181.144	54.4669	188.451	43.3707	98.5492	122.458	39.8732	278.335	58.8351	314.423	568.915	404.777	389.022	440.315	301.843	306.642	480.462	214.764	179.715	256.798	173.813	206.935	62.1335
104796570	MIR200B	0	0	0	0.073817	0	0	0.063173	0	0	0	0	0	0	0	0	0	0	0.014989	0.157769	0.122372	0.071215	0.089738	0.053223	0	0.083714	0.175695	0.06743	0.159309	0.124243	0.071815	1.33361	1.51569	2.95643	3.3471	1.12097	2.71243	1.33844	3.09412	1.2824	2.21133	1.39282	1.54665	2.1334	1.80077
102189106	LOC102189106	0.042824	0.045273	0	0.014876	0.023781	0.061477	0.085933	0	0.050689	0.019657	0.086768	0.023624	0	0	0.050702	0.019579	0	0.011737	0.007474	0.006378	0.019707	0	0.008393	0.014647	0.021885	0.026527	0.056824	0.007547	0.006475	0.018879	0.264994	0.328183	0.705165	0.544449	0.499835	0.629296	0.717599	0.456886	0.697556	0.817102	0.43364	1.14507	1.2265	0.951827
102171802	KCNB1	0.046488	0.170529	0.080054	0.123235	0.070067	0.03379	0.056515	0.033034	0.018515	0.095896	0.039688	0.068719	0.071416	0.03281	0.018422	0.094787	0.054241	0.147958	0.058052	0.042863	0.050558	0.063034	0.115227	0.08424	0.078838	0.1371	0.096006	0.056809	0.041062	0.048438	0.311264	0.27521	0.419428	0.392523	0.391918	0.440969	0.302496	0.422481	0.380631	0.183702	0.279025	0.316621	0.396995	0.259261
102187815	ATP2B2	0.228199	0.834207	0.226709	0.347016	0.268627	0.252143	0.10793	0.279711	0.091996	0.118199	0.261957	0.278137	0.227811	0.281417	0.088834	0.122337	0.412371	1.48169	0.473636	0.228946	0.356464	0.679457	0.633034	1.80277	0.289401	0.847997	0.750109	0.478367	0.229996	0.355837	2.61832	1.71009	1.65203	1.94602	2.37994	2.32644	1.88658	2.15927	1.28931	1.04867	1.30483	2.28592	1.87986	3.0723
102184954	LOC102184954	0	0.475282	0.229631	0.696362	0.307492	0.765923	1.12807	0.636294	0.370379	0.913499	0.797992	0.305461	0.246386	0.601192	0.367088	0.898004	0.6718	0.83052	0.424243	0.538149	0.262026	0.34409	0.5604	0.895833	0.39416	0.634788	0.508004	0.428385	0.507145	0.357329	3.70146	2.4179	4.26762	2.48514	3.06915	2.89388	6.07823	3.23488	4.94976	5.56871	3.45425	2.82728	2.84729	5.15334
102173020	LOC102173020	0.039232	0.077173	0.122195	0.130192	0.11541	0.040074	0.167703	0	0.146281	0.067428	0	0.109146	0.156318	0	0.146318	0.067157	0.078572	0.117029	0.113272	0.231368	0.144698	0.13681	0.310712	0.074607	0.073935	0.578734	0.24879	0.114378	0.234905	0.145918	1.59302	0.377988	0.855011	1.04572	1.89267	0.819654	0.890608	1.03665	1.37474	1.24749	1.05333	0.905924	1.83576	0.915974
102173371	LOC102173371	0.090805	0.158675	0	0.032867	0	0	0.049626	0.013602	0.033905	0.071612	0	0	0	0.013738	0.033913	0.060412	0.063656	0.069986	0.027668	0.055646	0.071657	0	0.084392	0.077143	0.043734	0.061812	0.056998	0.027938	0.030471	0.072262	0.485203	0.282792	1.27446	1.30115	0.450332	0.724553	0.964848	1.2642	1.79879	1.15758	1.48927	1.1332	0.515755	1.089
102171982	LOC102171982	0	0.167209	0	0	0	0	0	0	0	0.024134	0	0	0	0	0	0.024037	0.02657	0.034926	0	0.024099	0.045059	0	0	0	0.044151	0.054894	0	0	0.024467	0.045439	0.290092	1.53195	1.28462	0.442495	1.15925	1.38606	1.80048	0.814868	1.05442	1.066	1.40995	1.47657	1.37028	1.49233
102169008	PHIP	1.57812	5.233	4.42286	4.22687	2.29054	2.61817	4.38561	0.565348	2.41166	5.33531	2.65343	2.30426	4.34915	0.565285	2.44994	5.336	5.29742	7.38086	1.74635	2.79447	3.93602	3.16105	3.52305	5.39153	6.7195	6.51783	6.74949	1.75948	2.82793	3.91948	14.9848	15.7772	19.2979	16.3083	16.1112	17.2656	17.9756	16.5214	18.2342	19.6682	21.2515	21.9131	20.326	20.2564
106502102	LOC106502102	0.106212	0.248842	0.269566	0.081684	0.211082	0.280907	0.300455	0.041258	0.011297	0.134156	0.251224	0.209066	0.247322	0.041669	0.0113	0.135336	0.63736	0.997134	0.134832	0.380392	0.377057	0.356196	0.303982	0.645325	0.421866	0.681782	0.687239	0.135913	0.375752	0.383745	1.38999	0.77198	1.35107	1.13226	1.15302	1.53391	1.13453	1.27985	0.780525	1.88259	0.606042	1.50272	2.50551	2.28701
102183523	HMCN2	0.084153	0.247599	0.088018	0.118067	0.193316	0.102929	0.267321	0.054506	0.011394	0.057628	0.080725	0.192285	0.091295	0.05383	0.011397	0.056062	0.101422	0.469098	0.018503	0.035894	0.026511	0.029148	0.060753	0.052836	0.044878	0.143889	0.055067	0.019568	0.037755	0.026185	1.38459	0.49003	1.13125	1.87737	0.590696	0.72917	1.44712	1.1069	0.955292	0.860534	0.6854	1.43079	0.727041	1.43169
102183122	LOC102183122	0.244944	0.168141	0.228633	0.198206	0.155753	0.307519	0.288018	0.028195	0.204157	0.410113	0.355983	0.193282	0.284929	0.032703	0.243288	0.404142	0.430438	0.529252	0.652342	0.333331	0.231025	0.309096	0.291327	0.457184	0.280897	0.518705	0.447267	0.717198	0.343909	0.230343	1.26998	1.07341	1.87805	1.60553	1.30315	1.58761	1.67123	1.68531	1.99694	2.47421	1.93569	1.62538	1.65599	1.67335
104795782	MIR2332	0.35653	0.276818	0	0.114823	0.132921	0	0	0	0	0.044375	0	0.186739	0	0	0	0.044191	0.239306	0.303416	0	0.315444	0	0.10746	0.316123	0.057214	0	0.222596	0.284156	0.122599	0.320267	0.208733	4.06857	2.66155	1.90685	5.04598	4.5634	2.68165	4.16491	2.36103	4.51476	2.67446	5.14041	2.37542	5.13543	4.65062
102180407	ZFHX4	0.049651	0.065754	0.049247	0.035892	0.016625	0.020527	0.020199	0.02411	0.02616	0.100308	0.026088	0.017381	0.052156	0.02435	0.026167	0.099347	0.08812	0.271291	0.231353	0.058841	0.032649	0.036595	0.036603	0.057428	0.038452	0.087613	0.090645	0.223101	0.05896	0.032905	0.757135	0.415334	0.39615	0.424462	0.475875	0.282494	0.573728	0.798533	0.95835	0.627713	0.601015	0.793022	1.146	0.957485
102181669	ZFX	3.18473	3.67979	3.73668	3.82641	2.50215	2.50789	3.44258	0.522773	2.08238	4.67704	2.45906	2.50121	3.68457	0.523047	2.08972	4.66376	4.31474	5.77612	1.51642	4.40317	3.30131	3.44934	3.93213	4.073	7.84351	5.78371	8.09779	1.50428	4.42322	3.27428	16.3906	14.0486	9.48769	17.3304	15.5103	16.8815	16.9227	15.588	17.4261	18.5301	19.3323	19.5884	19.1847	18.6663
102190410	LOC102190410	0	0	0	0	0	0	0	0	0	0	0	0	0	0	0	0	0.015256	0.027749	0.03489	0.028207	0	0	0	0.020572	0	0	0.015053	0.03523	0.028638	0	0.144603	0.166301	0.409471	0.139476	0.179369	0.177933	0.38014	0.309293	0.26167	0.175393	0.234881	0.178777	0.149874	0.472327
102175081	GIPC2	0.100871	0.317126	0.130659	0.137194	0.072014	0.064936	0.044727	0.068074	0.223425	0.174164	0.071992	0.071358	0.122293	0.069607	0.223385	0.173434	0.384273	1.00947	0.463684	0.54177	0.505627	0.851425	0.639021	1.05934	0.509031	0.650787	0.489121	0.461246	0.5395	0.50444	0.929826	0.598695	0.861568	0.65682	1.21535	0.791088	0.921881	0.99326	0.913355	0.788165	0.824989	1.02637	1.24653	1.47415
102181879	LOC102181879	11.516	13.8809	20.7162	24.3583	14.6828	9.57554	24.5154	2.83886	6.26324	16.6171	9.54251	14.8053	20.9219	2.79657	6.09631	16.702	13.4002	20.8607	1.8765	1.93163	4.09609	2.28478	5.42249	8.60717	11.8031	11.8301	16.2697	1.92578	1.93067	4.11983	111.619	100.082	108.207	118.01	86.5015	116.155	107.562	95.7638	130.334	113.536	80.5579	107.707	104.405	119.548
108637659	LOC108637659	0.123675	0.092	0.135624	0.086128	0.111641	0.099186	0.085726	0.082851	0.131085	0.075657	0.135579	0.113626	0.135691	0.083007	0.131118	0.055095	0.062559	0.153177	0.087518	0.10544	0.119118	0.148035	0.186509	0.10257	0.082789	0.169139	0.074388	0.087541	0.107052	0.120122	0.38323	1.4166	0.541189	0.526972	0.790164	1.00153	0.799198	0.779876	0.225045	0.813342	1.16836	1.60256	1.14841	0.368791
102172162	GLDN	1.04824	2.44615	1.16893	1.43977	0.735028	0.428934	0.470352	0.250986	0.705487	0.859725	0.42179	0.749042	1.11849	0.253413	0.705303	0.869119	0.570201	0.693178	0.901821	0.451894	1.41609	1.37197	0.768263	0.927913	0.53478	1.64515	0.508904	0.930966	0.464767	1.41758	6.11841	6.31434	6.64307	3.19876	4.98506	7.09329	7.19671	5.94958	3.79273	4.83716	7.77713	6.19846	3.76611	4.89741
102190595	LCORL	0.885647	1.79062	1.94296	1.40963	0.948369	0.992715	1.48185	0.26617	0.998083	2.74163	0.889191	0.935219	1.87119	0.268816	0.986241	2.74157	2.95302	3.30576	1.01585	1.9651	1.87828	1.81616	2.2559	2.2676	2.41129	2.74709	2.20473	1.01635	1.96424	1.88404	5.01422	5.23733	6.31781	6.02203	6.15871	6.71645	6.91292	6.39766	7.60885	7.90329	9.05263	7.92172	8.06376	7.9975
104796566	MIR146B	0.063439	1.23218	0.85117	0.870698	0.797731	0.518869	0.419248	0.063565	0.51255	0.252982	0.620426	0.792462	0.897485	0.064197	0.51268	0.251966	0.024871	0.047161	0.038344	0.654043	0.392995	1.47422	0.473623	0.155414	0.258007	1.17125	0.43335	0.038718	0.664042	0.396309	4.49041	3.59869	8.47071	7.39807	7.27644	4.94906	5.05572	3.96983	2.89352	5.91829	5.29878	2.09855	2.91798	4.11084
102180987	LEPR	0.629797	0.794657	0.791447	0.406416	0.731235	1.14431	0.66243	0.080752	0.695363	0.604317	1.06906	0.724207	0.767913	0.079309	0.701698	0.606789	0.550896	0.603619	0.110023	0.419323	0.405281	0.345349	0.306958	0.602803	0.887612	0.534861	0.731636	0.113913	0.424295	0.40667	6.96518	2.56147	4.37386	4.49505	4.05962	4.33539	5.68087	5.12067	4.85605	5.95966	4.64129	6.00205	5.62433	6.36845
102179046	ANKRD33B	0.377896	1.00543	0.580317	0.675042	0.384889	0.301254	0.606468	0.11878	0.24468	0.647987	0.335989	0.379827	0.564871	0.117823	0.244742	0.654559	0.603169	1.24356	0.209346	0.221495	0.345865	0.45597	0.575803	1.01462	0.371223	0.742695	0.625466	0.205455	0.209344	0.323723	2.5398	1.67812	2.70113	2.41016	2.56959	2.371	2.74418	2.54953	1.95152	1.6451	1.31832	3.06021	3.73478	3.86687
106502058	LOC106502058	0.46196	1.83204	0.271884	0.414658	0.68273	1.08452	1.43359	0.594282	0.486189	0.328295	1.06848	0.679009	0.263395	0.60152	0.501496	0.330446	0.086121	0.125097	0.464408	0.441643	0.385211	0.439422	0.325283	0.444997	0.32761	0.475956	0.709026	0.472025	0.43648	0.387054	2.22128	3.06862	5.5598	4.24494	3.14625	6.02777	5.11291	5.78172	3.57644	5.36359	7.19648	3.70699	3.7979	2.16674
102189910	LRRN1	0.125181	0.331428	0.144271	0.136208	0.063229	0.121756	0.055079	0.102893	0.078091	0.162644	0.110224	0.062928	0.136249	0.10448	0.079461	0.17067	0.121695	0.251232	0.253806	0.503799	0.209207	0.294803	0.145746	0.702065	0.423812	0.593795	0.33355	0.25202	0.50348	0.211416	0.468606	0.722656	0.700645	0.925749	0.619678	0.459972	0.831751	0.729491	0.438195	0.742921	0.547019	0.772153	0.777745	0.612787
102183979	KCNQ5	0.028895	0.062005	0.056428	0.02051	0.007517	0.029088	0.012983	0.039588	0	0.060144	0.025832	0.011382	0.050726	0.040818	0	0.059725	0.082172	0.4681	0.060266	0.033712	0.038261	0.037767	0.033986	0.127657	0.051141	0.065299	0.04594	0.06083	0.031951	0.03456	0.353808	0.275173	0.302126	0.387622	0.429048	0.178335	0.238804	0.47913	0.405244	0.198444	0.349002	0.358466	0.331398	0.300715
102177303	SP4	0.643296	1.08457	0.907269	0.77556	0.417319	0.510926	0.731262	0.117863	0.761343	1.69895	0.548606	0.423039	0.92599	0.121342	0.764183	1.6905	1.57022	1.71438	0.37327	1.35009	1.13237	1.263	0.910816	1.31246	1.78725	1.58353	1.52801	0.374797	1.35974	1.12932	5.85453	3.88599	4.76419	4.6148	4.75544	4.73011	4.85356	5.2835	6.1662	5.71669	6.7995	6.73141	5.69563	6.38038
102171000	ZNF599	0.114381	0.379257	0.31139	0.442526	0.176656	0.274255	0.446815	0.044004	0.179196	0.492849	0.249557	0.175085	0.350129	0.044442	0.178996	0.495138	0.550952	0.451209	0.10337	0.265194	0.280052	0.300836	0.429724	0.504842	0.432977	0.765007	0.669456	0.119048	0.279713	0.297302	1.7314	1.37041	1.83335	1.56014	1.32807	1.98172	1.41687	1.74296	1.9146	2.08607	2.30298	3.20149	2.04634	2.45852
0	0	0	0.148484	0.078179	0	0	0	0	0	0.201938	0.126311	0	0	0.10001	0	0.20199	0.125803	0.143433	0.218026	0.189772	0.517123	0	0	0	0.099357	0.134216	0.269744	0.504233	0.191625	0.525029	0	2.15316	2.18194	2.08393	3.93219	3.85177	3.77745	4.79639	4.43804	4.30628	4.83519	2.77915	2.83451	4.75527	2.54379
102169141	DNAH7	0.025771	0.064662	0.068442	0.074657	0.036726	0.024411	0.020698	0.061114	0.015379	0.064573	0	0.036397	0.071159	0.06156	0.015352	0.066923	0.09975	0.087075	0.042988	0.074231	0.068856	0.080209	0.042528	0.051883	0.058851	0.077461	0.1471	0.041123	0.074104	0.067302	0.170488	0.266349	0.279469	0.28311	0.239863	0.323164	0.334484	0.331475	0.27399	0.375461	0.360904	0.448705	0.316592	0.285337
106503168	ZNF550	0.251694	0.903405	0.746734	0.659537	0.516119	0.366726	0.636025	0.074309	0.175166	0.342154	0.304452	0.517284	0.728735	0.075048	0.175211	0.329672	0.456032	0.589221	0.205724	0.159302	0.395344	0.390176	0.295515	0.689123	0.30283	0.755398	0.629405	0.206742	0.161828	0.390378	2.40203	2.07909	3.11595	2.09675	2.46032	3.12419	3.43825	2.31412	2.21201	2.75481	3.37779	3.97479	2.47289	3.61485
102186784	PIK3C2A	1.65002	3.87376	3.93501	3.47523	1.7025	1.95857	2.70701	0.436372	1.95106	4.90175	1.97095	1.70548	3.84127	0.435489	1.95252	4.9139	4.47952	5.93996	2.17201	4.88834	4.29861	5.00849	3.65267	4.59356	5.85434	6.26157	6.37278	2.18203	4.90384	4.29438	10.7622	11.8025	14.4718	13.279	11.183	13.7653	16.023	13.0798	11.5096	14.848	15.8661	15.258	11.8266	15.1933
108633310	ZNF354C	0.224871	0.826008	0.700694	0.775329	0.306905	0.474598	0.726943	0.074158	0.416156	0.859976	0.43627	0.312281	0.754433	0.074896	0.417095	0.885883	1.01863	1.11623	0.209766	0.441758	0.550803	0.572114	0.701831	0.899125	0.76246	1.16842	0.887538	0.205188	0.449372	0.522708	2.81064	2.89836	2.67599	2.9424	3.33346	2.67606	2.73872	3.75906	3.28298	2.95366	3.01055	2.78889	3.62151	3.0447
102168347	LOC102168347	0	0	0	0.042326	0	0	0.032397	0	0.041985	0	0	0	0	0	0.041995	0	0.041642	0.036748	0.042261	0.063856	0	0	0.07974	0.047095	0.019804	0.052826	0	0.042674	0.064833	0	0.429859	0.497791	0.736914	0.672094	0.37576	0.324488	0.948903	0.397417	1.31891	0.614089	1.18575	0.58962	1.07191	1.32246
108636220	LOC108636220	0.188868	0.654373	0.427741	0.544378	0.273836	0.252747	0.529841	0.068089	0.397701	1.01973	0.238735	0.272028	0.509015	0.068766	0.397802	1.01553	0.521915	1.07769	0.179443	0.232996	0.595979	0.363384	0.326714	0.676282	0.894046	1.63281	1.37815	0.193644	0.236267	0.601002	2.87276	3.46332	4.33627	4.21441	3.5667	4.26055	3.39066	3.49367	4.01475	4.02789	4.28293	4.66271	4.71541	3.47389
102173039	NECTIN3	1.27717	1.26141	1.78589	1.75272	1.28927	0.91123	1.31386	0.33259	2.06948	2.68036	0.950098	1.30206	1.8115	0.334158	2.05941	2.67801	2.98358	3.99029	1.60583	2.0868	1.54023	0.831173	2.0392	1.75143	1.76387	3.35777	1.77732	1.646	2.10004	1.56622	8.57986	7.4214	8.61172	8.87991	8.17967	7.18972	8.08166	8.06593	9.91936	10.3708	8.99412	10.5062	11.1897	12.5193
102168481	LOC102168481	0.121559	0.336892	0.135124	0.3123	0.129859	0.194036	0.475543	0.043695	0.037814	0.408859	0.196377	0.129	0.118125	0.04413	0.037722	0.414939	0.469133	0.510336	0.059296	0.306643	0.263418	0.279672	0.375227	0.748513	0.479543	0.945269	0.601316	0.059875	0.293415	0.287059	1.08909	1.94759	2.02472	1.44375	1.54612	1.94163	2.52636	1.33103	2.19849	2.1753	1.9498	2.39039	2.75212	2.49146
108634438	LOC108634438	0.724661	1.41266	1.50777	1.48748	0.689807	1.0485	1.51761	0.024002	0.610208	1.4132	1.13464	0.68525	1.5835	0.024241	0.610108	1.42195	0.891856	1.44356	0.343663	0.402783	0.460637	0.779081	0.918069	1.08933	1.72706	1.53065	1.95459	0.376098	0.396491	0.464371	8.15411	7.26186	8.40448	10.6866	8.90731	10.0438	11.3288	8.52691	11.1049	8.79079	9.51977	9.5876	8.36804	9.32691
102173009	AP4E1	1.52836	3.28312	2.81974	2.77579	1.51071	1.2246	2.41676	0.217858	1.40464	3.31301	1.07727	1.49621	2.72301	0.216696	1.37924	3.32172	2.94734	3.77311	1.07728	1.97671	2.72993	2.18951	2.07952	3.00157	3.60165	4.30412	3.63536	1.08752	2.01135	2.74022	10.6456	9.34788	11.5855	11.0922	12.2551	13.1904	11.138	10.5899	10.75	12.1497	11.7298	11.6819	11.3392	10.7521
106502106	LOC106502106	0.092139	0.243418	0	0.281207	0.159019	0	0.317413	0.374916	0	0.281613	0	0.157635	0	0.378645	0	0.272934	0.432465	0.243718	0.244758	0.470388	0.091476	0.108431	0.250415	0.60178	0.441699	0.192459	0.349011	0.246775	0.471206	0.091141	2.22461	2.43621	2.98447	2.44443	1.74357	3.23453	2.55802	2.35486	3.21921	3.5985	3.3486	4.8515	4.4201	5.21867
108635574	LOC108635574	0.122468	0.230738	0.0167	0.034642	0.028498	0.084324	0.025433	0	0.200173	0.098924	0.118181	0.028309	0.021364	0	0.200224	0.109108	0.076811	0.052044	0.066603	0.116184	0.046989	0.019767	0.051399	0.012735	0.089162	0.137206	0.040731	0.067253	0.11796	0.056605	0.99397	1.22681	1.32346	1.57183	0.518494	1.31674	1.33105	1.77581	2.78033	2.21877	2.55091	1.032	2.18479	1.89325
102174073	ITGA9	1.38094	1.03329	1.53702	1.2841	0.79969	1.30658	0.90928	0.578026	1.14056	2.01884	1.26426	0.80816	1.45576	0.573057	1.16048	2.01402	1.55071	1.80254	1.04098	0.32429	0.30455	0.289275	0.440518	0.513661	0.624065	0.925861	0.508482	1.05383	0.33219	0.301521	9.57952	5.32539	7.07648	6.0591	5.22996	6.44685	7.72086	6.91945	9.46088	7.77132	7.36653	11.1901	8.97781	10.3906
102170636	SEMA5A	4.22653	6.46682	6.13014	4.92028	2.8615	4.1205	5.17944	0.628367	2.48514	5.28377	4.16866	2.84726	5.99519	0.63258	2.46567	5.27948	4.8548	6.06182	0.701219	2.58579	2.14684	1.62041	1.55007	3.88714	2.68506	3.71146	3.66144	0.689945	2.5955	2.15673	29.0766	15.1015	18.9871	24.6902	22.5037	20.622	22.6989	20.9043	25.9134	23.5808	15.1077	18.5025	20.8399	20.2944
102187142	GTF3C4	1.501	2.85881	3.27494	3.60974	1.89727	2.05072	3.01972	0.185817	1.12921	2.58111	2.15345	1.90993	3.26703	0.186892	1.14854	2.60589	2.83179	3.56213	0.420453	1.2667	1.39944	0.892366	1.39394	2.03762	1.97806	2.92082	2.7355	0.428303	1.27402	1.38469	15.1775	11.5034	12.8981	13.1044	13.3844	13.4859	14.116	13.1181	14.5678	14.8137	13.798	15.1326	14.2665	14.6235
102180082	PHC3	1.34812	3.52425	3.23845	3.37758	1.91801	1.24723	3.89949	0.257254	1.47232	2.91402	1.22472	1.90755	2.91981	0.254958	1.47017	2.91073	2.4671	3.96011	0.941574	1.30946	1.90353	1.17473	1.4758	3.34259	4.14752	4.18487	4.62911	1.02195	1.30485	1.92193	15.2456	11.8585	17.1294	14.3932	11.4113	11.8827	12.3128	13.2335	17.1828	15.7995	16.0586	16.8469	18.0993	18.6689
102168616	CCSER1	0.09686	0.209753	0.259024	0.106213	0.048706	0.149656	0.157109	0.063672	0.331266	0.487972	0.192527	0.048392	0.293191	0.064305	0.331674	0.497199	0.567349	0.568626	0.096286	0.185033	0.246332	0.185425	0.103046	0.344597	0.265888	0.31047	0.259049	0.088542	0.18232	0.242927	1.92671	0.950628	1.97235	1.98785	1.51191	2.03541	1.78489	1.8209	3.4415	3.10471	2.66288	3.3252	4.05152	3.44905
108636990	LOC108636990	0.093053	0.270585	0.081619	0.061638	0.050371	0.028138	0.163001	0	0.026606	0.116327	0	0.050038	0.103928	0	0.026613	0.11586	0.074622	0.185623	0.035194	0.067437	0.060091	0.059496	0.137848	0.183229	0.11129	0.193905	0.198036	0.034701	0.068468	0.060533	0.695481	0.633606	1.16759	1.06723	0.54302	1.02648	0.896761	1.30939	0.799252	1.44893	1.10099	1.42974	1.17688	1.25011
102175283	SLC4A4	0.912084	0.90896	1.26081	0.829593	0.415903	0.496489	0.414196	0.226721	0.581914	2.57049	0.496784	0.416574	1.23612	0.22467	0.585604	2.57319	1.39478	1.83418	1.35368	0.719933	0.871705	0.849885	0.528099	0.666542	0.759238	1.69834	0.920459	1.36369	0.715718	0.884505	5.98208	6.00415	6.36454	5.95516	6.00676	5.2843	7.52576	6.93499	7.6376	7.73933	6.68704	7.90827	6.6139	6.5508
108634146	LOC108634146	0.030591	0	0	0.043291	0	0	0	0.016101	0	0.016228	0	0	0.023045	0.016261	0	0.016163	0.078883	0.036999	0.006088	0.036338	0.018889	0.009441	0.087521	0.070605	0.038917	0.043189	0.051455	0.006147	0.036894	0.019049	0.37701	0.263532	0.280867	0.225125	0.308364	0.135054	0.152606	0.206823	0.431944	0.229978	0.74364	0.205555	0.29497	0.474429
108637770	LOC108637770	0	0.00902	0	0.0084	0	0	0.014912	0	0	0	0	0	0	0	0	0	0	0	0	0.008448	0	0	0	0.015854	0.016952	0.012572	0	0	0.008577	0	0.366244	0.046691	0.332535	0.222634	0.213243	0.357903	0.231318	0.135384	0.210086	0.494399	0.410436	0.450512	0.417185	1.03056
102170264	LOC102170264	411.408	404.327	213.178	169.814	194.315	205.378	125.266	211.43	145.236	185.44	206.642	193.065	214.577	210.944	145.375	185.965	218.825	81.9362	387.56	1542.33	769.677	1171.72	367.387	791.975	304.059	650.381	449.178	388.107	1547.48	769.683	1337.34	1581.43	1187.96	1043.85	1272.82	894.443	1232.46	1211.25	578.285	811.67	769.701	500.067	580.24	643.293
108635625	LOC108635625	0.021402	0.066749	0.023132	0.044637	0.024936	0.02809	0.036842	0.00336	0.014692	0.017546	0.027564	0.025623	0.02219	0.003393	0.014172	0.01816	0.060748	0.043046	0.011459	0.038434	0.019846	0.015893	0.033473	0.030796	0.038525	0.095926	0.100178	0.011566	0.03837	0.019389	0.310417	0.240492	0.229378	0.153533	0.227285	0.337917	0.083958	0.207857	0.350302	0.202381	0.38456	0.679483	0.353401	0.242439
102177156	LOC102177156	0	0	0.074787	0.044737	0	0	0	0	0.211457	0	0	0	0.106731	0	0.179856	0	0	0	0	0	0	0	0	0	0	0	0	0	0	0	12.5282	10.6966	11.5316	12.3065	13.087	11.5332	14.9481	11.9282	12.7195	12.8092	11.7404	12.766	13.4961	15.3378
102188500	CCDC171	0.144909	0.238202	0.182734	0.125433	0.084268	0.114955	0.116342	0.054192	0.356514	0.387749	0.143834	0.083689	0.186176	0.057052	0.36496	0.387323	0.347463	0.395252	0.331744	0.173955	0.200255	0.224392	0.146482	0.223645	0.310241	0.335994	0.210013	0.333941	0.178309	0.201628	1.87679	1.27566	1.40476	1.30879	1.46201	1.38391	1.26362	1.46989	2.08653	2.16943	1.99648	2.23467	2.28968	2.33431
102172755	LOC102172755	16.7851	6.11938	4.70712	4.36787	1.37859	1.85849	1.59733	1.37637	5.60077	6.40533	1.79894	1.36809	4.64261	1.40599	5.54354	6.45698	1.76733	1.32757	2.1292	3.71515	3.37646	5.5221	3.19673	25.6858	4.23182	8.19553	10.4802	2.15225	3.71137	3.36049	62.6463	66.0413	81.2236	80.626	43.8127	74.3253	78.3418	93.8541	33.6957	53.6371	71.9753	50.6108	20.5222	2.70691
102168740	SCP2D1	0.043284	0.029853	0.047182	0.009962	0.023273	0	0.041848	0.01725	0.036585	0.061638	0	0.02312	0.060358	0.017429	0.036594	0.061391	0.046655	0.019332	0.030511	0.026913	0.04259	0	0.061136	0.07182	0.031925	0.017869	0.027254	0.030809	0.027324	0.042806	0.490245	0.176674	0.344637	0.226691	0.108058	0.460226	0.278126	0.498501	0.171882	0.222769	0.250293	0.367666	0.334217	0.393856
102169032	ARHGAP20	0.256643	0.680694	0.465452	0.417298	0.255317	0.210652	0.328876	0.059163	0.34596	0.526985	0.215824	0.254427	0.450823	0.058915	0.355418	0.526936	0.590006	1.20556	0.56556	0.401136	0.474341	0.421372	0.578977	0.404271	0.384403	0.630672	0.404605	0.560611	0.402045	0.472958	2.26761	1.72111	1.91486	1.57098	2.23591	1.24867	1.50982	1.89888	2.15144	2.33734	2.0424	2.43444	2.58974	2.27755
102177816	DEPTOR	0.286236	0.39662	0.597453	0.375463	0.306521	0.513026	0.357601	0.063457	0.168808	0.409194	0.537722	0.308507	0.651073	0.062454	0.162456	0.403922	0.574586	1.10342	0.1864	0.123204	0.146348	0.149449	0.19516	0.308882	0.267503	0.329201	0.311679	0.187613	0.122761	0.138037	2.45804	1.32348	2.23775	2.27074	1.86805	1.20183	1.7006	1.7229	1.7425	1.79108	1.30665	1.61055	1.8626	2.18397
102172085	SLC1A2	0.075105	0.276875	0.081849	0.167526	0.022717	0.085558	0.034684	0	0.063189	0.175587	0.090001	0.027115	0.101276	0	0.063159	0.17464	0.430007	0.6146	0.238742	0.083944	0.178661	0.243141	0.449508	0.704505	0.213417	0.979566	0.675152	0.245876	0.08518	0.182481	2.34911	1.37554	1.06749	0.94258	1.62781	2.34271	0.964846	2.08345	0.417974	0.564142	0.185574	1.63786	2.15541	2.57009
102187237	SLC7A1	4.91023	17.8814	10.9524	13.165	8.73851	5.74831	8.69641	1.14848	1.94922	4.42534	5.80972	8.63301	10.7933	1.13959	1.96146	4.39182	2.53889	5.20463	2.28866	3.11296	5.7334	5.93661	4.56192	4.27619	3.35327	12.6511	7.41529	2.29253	3.09071	5.698	41.2971	40.3299	42.1645	42.3531	47.9177	41.6758	50.6674	44.6744	35.0003	34.8374	31.3885	30.8131	27.8584	30.0664
102190932	RNF133	0.031392	0.014464	0	0	0	0	0	0	0	0	0	0	0	0	0	0	0.01275	0.031146	0.022397	0.012696	0	0.029202	0	0	0.014737	0.009931	0.03115	0.022616	0.01289	0	0.16319	0.091623	0.045637	0.314604	0.447708	0.166196	0.391971	0.257462	0.235426	0.211298	0.22213	0.1391	0.132584	0.402165
104797283	MIR708	0	0.017985	0	0.100229	0	0	0.032313	0	0	0.122641	0	0	0	0	0	0.122149	0	0.067037	0	0.102439	0.046882	0.038344	0.005188	0.072641	0.085774	0.00504	0.100189	0	0.104005	0.047277	1.3826	1.70352	2.45426	3.22772	0.896623	1.25936	2.33233	1.29187	3.44095	4.28252	3.35389	1.51184	1.50674	0.936503
102169997	LOC102169997	0.054665	0.071584	0.046628	0.008682	0.062077	0	0.102065	0	0	0.040603	0	0.061667	0.059649	0	0	0.04044	0.061996	0.059102	0.034483	0.078148	0.044578	0.023251	0.051753	0.139606	0.024267	0.080457	0.16535	0.034819	0.079343	0.044954	0.330101	0.374474	0.292028	0.547762	0.4446	0.415037	1.10354	0.344009	0.375225	0.901235	0.952774	0.634566	0.610151	0.748931
106503514	GFOD1	1.88638	4.99575	3.63959	3.93873	3.08655	2.24411	3.53385	0.42439	1.13846	2.09605	2.22666	3.09308	3.51967	0.420253	1.15693	2.09613	1.71946	2.46409	0.583801	0.992028	2.31377	1.84288	1.59329	2.0762	2.73508	4.01	3.13564	0.599548	0.975907	2.30649	13.6749	14.6644	13.7635	14.1997	14.9267	12.5626	13.4066	12.578	13.3049	11.3405	11.7662	11.3556	10.1551	11.2275
102168328	NRG3	0.071391	0.083908	0.107866	0.120582	0.050068	0.05967	0.068146	0.051734	0.012487	0.016949	0.056894	0.049198	0.12726	0.051981	0.023482	0.016881	0.039353	0.061298	0.157624	0.073488	0.069681	0.094866	0.073994	0.07652	0.058146	0.140798	0.129861	0.153631	0.072934	0.070268	0.311713	0.428695	0.395721	0.316868	0.374126	0.401621	0.465163	0.324655	0.507069	0.482839	0.309434	0.343166	0.327818	0.702156
102177151	LOC102177151	0.299024	1.39312	1.28707	1.59292	0.779839	0.924686	1.0594	0.079297	1.23419	1.1314	1.09421	0.774688	1.20406	0.080085	1.09962	1.13331	1.25909	1.31424	0.636302	0.830841	0.978385	0.951393	1.09154	1.37871	1.23775	1.63532	1.31007	0.641982	0.800344	0.989801	5.58039	4.69427	5.45358	6.10579	4.09959	5.43816	5.26804	5.74821	6.61738	8.12231	7.84089	7.4792	7.84342	8.09907
108637153	LOC108637153	0	0.078764	0.025623	0.011125	0.062408	0.056852	0.040664	0	0.019299	0.075471	0.089207	0.083604	0.029928	0	0.124791	0.120784	0.00955	0.01912	0.045699	0.0228	0	0.001766	0.032838	0.037136	0.011766	0.102024	0.001468	0.046145	0.039488	0.005149	0.40158	0.894495	0.709176	0.543125	0.669334	0.774641	0.775943	1.05865	0.885283	1.59817	1.03009	1.04915	0.87185	1.30051
102190802	LRRC69	0.176228	0.168582	0.169896	0.177568	0.12246	0.093768	0	0.205691	0	0.192878	0	0.121419	0.150499	0.201096	0	0.192103	0.210446	0.248741	0.22988	0.289772	0.115434	0.14374	0.16277	0.178503	0.218147	0.324761	0.414965	0.232125	0.294202	0.116296	1.09493	1.05923	0.958386	0.913634	1.36963	1.30087	0.694172	1.35444	1.06078	0.977185	1.82056	1.46447	1.29672	0.984574
102173281	LOC102173281	0	0.011987	0	0.010377	0	0	0	0	0	0	0	0	0	0	0	0	0	0.00431	0	0	0.013278	0.006418	0	0.012123	0	0.013087	0	0	0	0.013281	0.044751	0.298598	0.339786	0.27793	0.184634	0.134786	0.259639	0.139309	0.218463	0.30479	0.17544	0.227054	0.265644	0.373586
102178767	LOC102178767	94.0257	55.3604	41.6903	37.6433	22.9893	25.069	28.7335	50.8805	27.5134	40.397	24.7342	22.9003	42.2107	51.1329	27.6021	40.1316	51.4005	18.0656	36.7288	290.754	76.5936	130.95	58.0807	228.778	45.6534	104.491	114.526	36.6576	292.473	76.3733	228.695	437.283	326.385	302.371	308.062	209.677	327.026	447.491	151.608	223.025	221.931	152.966	173.97	82.112
102171486	C26H10orf62	0.105194	0.121214	0.076813	0.103667	0.054758	0.048613	0.126052	0.011281	0.051069	0.104472	0.061411	0.054396	0.069357	0.011394	0.051082	0.115843	0.076494	0.137032	0.047029	0.016821	0.05116	0.073056	0.15708	0.096163	0.052053	0.236774	0.09208	0.047488	0.021869	0.051477	0.234994	0.505451	0.83107	0.351986	0.592723	0.570326	0.677257	0.866978	1.16658	0.947269	0.788188	0.57985	1.09235	0.864398
102180770	LOC102180770	0.646766	0.633327	0.5111	0.3691	0.326058	0.272528	0.33409	0.397686	1.00066	0.467656	0.301912	0.463399	0.693491	0.453878	1.32884	0.659728	0.733047	0.644692	0.750685	0.617746	0.553992	0.518191	0.739171	0.589641	0.72204	0.59061	0.536543	1.07225	0.705415	0.61056	2.83102	3.92739	3.99112	2.86155	3.66087	3.25175	3.37758	3.50664	5.2091	4.14688	4.46038	4.18277	4.33629	4.08144
102179034	FAT4	0.797377	1.31267	1.58931	1.12283	0.614383	1.04967	0.954856	0.112689	1.15447	1.31755	1.01747	0.617399	1.56638	0.113228	1.14312	1.32322	1.50807	2.45984	1.17803	0.476114	0.387673	0.318955	0.716594	0.616662	0.65474	1.48769	0.968918	1.17942	0.481611	0.380469	11.6272	7.01604	9.39093	7.88209	6.79959	3.67368	6.67555	8.42578	15.2485	10.0779	8.63755	17.8444	22.3766	17.1047
108633290	EXPH5	1.74741	5.721	4.15381	4.63312	3.89566	2.79443	5.81948	0.412524	2.43327	6.5658	2.70011	3.88687	4.12227	0.415384	2.47357	6.59613	4.4061	8.41747	1.56558	4.00015	7.59181	4.06128	6.69434	7.5377	9.37303	11.5774	10.1242	1.56038	4.0261	7.60034	20.9177	19.9259	26.4908	21.861	23.0092	23.6377	22.4696	22.7647	21.2374	29.3997	24.8503	21.3849	24.1547	30.6631
104795744	MIR17	0	0	0	0	0	0	0	0	0	0	0	0	0	0	0	0	0	0.077739	0	0.119388	0.001625	0	0	0.121031	0	0.232649	0	0	0.121213	0.001639	1.95673	0.79446	2.15844	1.42762	2.36678	1.67698	1.20438	2.92579	1.65345	3.42492	1.95017	0.4043	2.327	2.29444
102186564	NRK	0.080197	0.04603	0.04594	0.036501	0.044838	0.040395	0.085166	0.014752	0.050484	0.023643	0.049533	0.04621	0.039926	0.017081	0.050497	0.023529	0.225494	0.718436	0.163287	0.094757	0.050218	0.052612	0.430686	0.205806	0.085918	0.688945	0.140875	0.160679	0.096206	0.050624	0.676822	0.567394	0.578788	0.570403	0.392844	0.159403	0.40143	0.560387	0.564688	0.219456	0.365818	1.8428	1.32885	0.566118
102169242	TTLL7	0.539888	0.751353	0.844643	0.632265	0.424283	0.313802	0.485246	0.166259	0.48626	1.38328	0.281499	0.427256	0.799708	0.16787	0.47905	1.36766	1.13155	1.47669	1.44345	0.872388	0.494748	1.43431	0.98623	1.28916	1.26159	2.00941	0.92833	1.44314	0.8742	0.495389	3.5501	2.91765	3.05375	3.31959	3.1197	2.95776	3.99638	4.36211	2.57773	3.41851	3.25646	2.76676	3.00564	3.2918
108636100	LOC108636100	0	0	0	0	0.02627	0.040233	0	0	0	0	0.039705	0.026097	0	0	0	0	0.100913	0.050771	0	0.019136	0.025811	0	0	0.044095	0.022796	0	0.04172	0	0.020948	0	0.371797	0.491224	0.455562	0.199632	0.367152	0.794224	0.253696	0.612951	0.292343	0.282233	0.372373	0.407738	0.33559	0.610187
0	0	0	0	0.045898	0	0	0.040971	0	0	0	0.161954	0.064289	0	0	0	0	0.161304	0	0.073173	0.184971	0.12411	0.15333	0	0.111793	0.145994	0	0.124366	0.028227	0.186777	0.126007	0.154623	2.1211	3.14389	3.24046	5.20659	2.58924	1.97335	2.87299	3.01124	5.13644	1.86136	3.39707	1.0676	4.11918	2.40603
108638406	LOC108638406	0	0.107056	0	0.076786	0	0	0	0	0.05008	0	0	0	0	0	0.050093	0	0	0.043202	0.026736	0	0.005325	0	0.193804	0.160084	0.067466	0.155744	0.01773	0.026997	0	0.00537	0.791206	1.02889	0.970284	0.948474	0.996146	1.08382	1.37587	0.47928	1.07855	1.10575	1.32545	1.42832	1.47876	1.07405
102185993	ATP7A	1.26537	3.25643	2.88367	3.15003	1.33873	1.38931	3.27601	0.209826	1.42216	3.29943	1.32119	1.34067	2.85206	0.210286	1.42788	3.32546	2.56327	3.95558	1.2281	1.50294	2.71804	1.36067	2.03536	3.85057	7.35515	6.3689	5.9589	1.22428	1.50932	2.72422	15.3886	13.3896	14.3671	14.5822	14.2557	15.663	13.0475	13.9568	15.9035	17.087	17.8116	16.4553	15.8472	16.873
102181821	LOC102181821	0	0.053546	0.04538	0	0	0	0	0	0	0	0	0	0.04861	0	0	0	0.088145	0.064485	0.039839	0.038606	0.038389	0.017942	0.023462	0.044893	0.05467	0.027192	0.051537	0.040228	0.039196	0.038713	0.146817	0.073355	0.190446	0.398072	0.21906	0.221734	0.247097	0.199735	0.434529	0.370054	0.334649	0.238612	0.289794	0.355574
108638295	LOC108638295	16.1705	7.37209	5.72963	5.0064	4.87486	7.85486	4.17026	9.61761	3.99564	4.9053	7.64633	4.92617	5.91927	9.78336	4.00703	4.93633	12.9728	5.20739	11.3805	41.1577	11.0715	17.4054	4.3127	24.5634	6.72619	10.9765	43.1244	11.5207	41.3365	11.0934	60.2056	78.8005	53.1824	57.29	62.6818	44.1709	37.2792	70.8382	30.8835	20.4018	35.833	24.847	29.5041	6.27368
102188462	ACOT11	0.06162	0.287971	0.297995	0.163002	0.096178	0.101382	0.190456	0.030051	0	0.076386	0.107879	0.09555	0.301128	0.030325	0	0.092329	0.175702	0.327964	0.115054	0.039319	0.067275	0.086761	0.155152	0.196173	0.173012	0.368943	0.307427	0.116106	0.041275	0.067322	1.08427	1.13542	0.989765	0.965257	1.4358	1.30162	1.05141	1.41767	1.1863	0.972375	0.950099	1.38159	1.30357	1.09344
102186529	FAM171B	1.70736	2.45524	1.54542	1.80434	1.1668	0.9281	1.4146	0.22697	1.47327	2.36004	0.907116	1.16364	1.44737	0.22562	1.47534	2.35685	2.4636	2.80496	2.82938	2.75289	2.54328	5.27304	1.78541	2.16826	3.04835	5.53113	2.97704	2.84253	2.75087	2.55337	7.95528	7.28042	6.52081	8.13723	9.01855	7.98437	7.11547	6.68404	6.06909	5.51703	7.7521	6.5151	6.2161	5.73702
0	0	0	0.00895	0	0.115174	0.006277	0	0.008819	0.614676	0	0.109469	0	0	0	0.611019	0	0.10903	0	0.084788	0.220805	0.197024	0.356657	0	0	0.018249	0.145269	0.076614	0	0.110015	0.178335	0.347955	5.23954	6.78323	2.10002	3.50885	6.24386	4.88985	2.94906	3.47494	4.63629	2.79282	3.85995	3.65426	5.80736	3.56187
102178636	LOC102178636	0.042059	0.009771	0.017686	0.045885	0	0.052041	0.020996	0.010534	0.047796	0.033559	0.036701	0	0.022625	0.010639	0.023904	0.033425	0.035301	0.058263	0.02357	0.012557	0.010007	0.03442	0.018556	0.005352	0.010835	0.033533	0.074238	0.0238	0.012748	0.010092	0.230753	0.48464	0.520421	0.218062	0.273778	0.100881	0.486391	0.312062	0.253229	0.952557	0.313641	0.82094	1.09544	0.921178
102179023	C14H8orf22	0	0.139135	0.076959	0.073054	0.036684	0.088541	0.033634	0.031645	0.084293	0.068836	0.08727	0.036442	0.079078	0.036499	0.081753	0.075482	0.15414	0.18506	0.101477	0.120451	0.072498	0.02649	0.073792	0.119656	0.065625	0.099489	0.112288	0.093076	0.121708	0.073109	0.305244	0.149125	0.559763	0.305451	0.460846	0.354622	0.573222	0.477394	0.760958	0.663857	0.497111	0.297558	0.651201	0.590093
102183295	LOC102183295	0.064111	0	0	0.034758	0	0	0.017679	0	0	0	0	0	0	0	0	0	0	0.028878	0	0.026959	0.01808	0	0.020365	0	0	0.046425	0.013256	0	0.027371	0.018232	0.999329	1.93122	2.93622	0.248458	0.109032	0.397941	0.188374	0.185808	0.527852	0.372023	0.470844	0.734132	0.161832	0.334565
102178448	TNFSF15	0.2288	0.238878	0.568637	0.31178	0.20927	0.426479	0.338953	0.047852	0.293389	0.645325	0.494735	0.202346	0.645463	0.048328	0.31101	0.630597	0.631742	0.918125	0.459646	0.289678	0.399616	0.221189	0.326856	0.49918	0.808187	1.2581	1.65199	0.454783	0.294052	0.395529	1.834	2.0178	2.54449	2.03509	2.44721	1.99334	5.41345	2.38765	2.33368	3.44016	2.75371	3.54679	2.83536	3.10078
102186692	GJA10	0	0.042302	0.052384	0.026849	0	0.04021	0.077706	0	0	0.043332	0.063095	0	0.057047	0	0	0.043158	0	0.022048	0.040235	0.01855	0.022831	0	0.027639	0.051003	0.034053	0.050508	0.060002	0.040628	0.018834	0.023024	0.240896	0.259147	0.718017	0.507529	0.370099	0.362479	0.605811	0.334484	0.326319	0.274772	0.578777	0.493431	0.341464	0.222924
102191162	KCNH1	0.085503	0.09708	0.139809	0.151603	0.029383	0.031368	0.124723	0.022092	0.079698	0.104696	0.035213	0.023519	0.147609	0.022312	0.070548	0.104181	0.091812	0.116642	0.052552	0.025784	0.073501	0.060228	0.091614	0.103558	0.076019	0.193614	0.104184	0.053065	0.026179	0.070302	0.556579	0.361577	0.472861	0.574184	0.624879	0.499047	0.532635	0.431552	0.412044	0.485174	0.594401	0.669061	0.485797	0.356967
102180095	LOC102180095	0.017263	0.007638	5.6e-05	0.00016	2e-05	0	0.038316	0.000247	0.018298	0.017696	0	2e-05	7.3e-05	0.000245	0.018302	0.017624	0.007459	0.000242	0.006624	0.006341	0.005307	4.8e-05	0.020895	0.011637	0.001766	0.036776	0.019853	0.00669	0.006438	0.005357	0.121976	0.106199	0.19552	0.121974	0.168895	0.329961	0.177364	0.107111	0.059517	0.127667	0.301025	0.149807	0.064694	0.109854
102183127	KCND2	0.069762	0.088291	0.056029	0.037929	0.017268	0.068365	0.018428	0.014652	0.055596	0.032015	0.052697	0.017141	0.063215	0.014797	0.055524	0.031886	0.049196	0.0438	0	0.116178	0.093206	0.064225	0.031098	0.06465	0.039952	0.109082	0.037555	0	0.119147	0.088619	0.336514	0.276855	0.463846	0.359689	0.613585	0.571977	0.66889	0.447922	0.286535	0.30059	0.41515	0.381252	0.29296	0.357412
102173776	LOC102173776	0	0.58304	0.141135	0.369142	0.08662	0.172763	0.375667	0.080816	0.219652	0.206855	0	0.086048	0.085723	0.08162	0.219708	0.229807	0.826265	0.573064	0.129645	0.203803	0.443863	0.282215	0.172348	0.770553	0.38623	0.803066	0.730364	0.13091	0.206919	0.447606	1.79233	1.24079	1.53393	1.34929	1.167	1.59224	1.50303	1.88031	3.16744	2.62066	3.69703	1.29321	2.79511	2.74781
102176614	NRXN1	0.053365	0.081986	0.012426	0.059601	0.030708	0.034805	0.049234	0.03385	0.076137	0.064215	0.027935	0.030505	0.013923	0.034187	0.076156	0.062424	0.1876	0.278385	0.036455	0.133062	0.030926	0.042953	0.033916	0.055559	0.092957	0.104612	0.052357	0.037246	0.12782	0.031156	0.279389	0.230424	0.390531	0.388696	0.291099	0.302119	0.349118	0.34253	0.479892	0.38101	0.375697	0.513787	0.54784	0.798396
102180565	RYR2	0.177821	0.444717	0.092475	0.167841	0.094982	0.07112	0.064515	0.033058	0.116752	0.124541	0.070925	0.094372	0.093007	0.032483	0.115477	0.124589	0.177112	0.217011	0.055879	0.100048	0.192803	0.051006	0.024595	0.289516	0.157424	0.08597	0.107289	0.054394	0.099879	0.191758	0.880504	1.20423	1.92965	1.13642	0.493747	0.593535	1.09408	0.929874	0.449657	1.44448	0.760131	0.869225	0.532328	1.02533
106501903	VPS13C	1.58536	2.50706	3.39743	2.94118	1.27806	1.61082	2.44904	0.312482	2.00751	5.37825	1.5655	1.28211	3.3842	0.313061	2.01453	5.38349	4.29167	4.63377	2.22486	3.0584	1.99493	2.47945	1.97197	3.44167	4.3114	4.29283	3.94525	2.22402	3.08392	2.01365	13.4842	9.59646	13.6293	12.3941	12.8434	13.1077	13.764	13.2958	15.5144	15.7823	15.6891	17.8922	15.49	18.6128
108637113	GDF7	0.064888	0.161013	0.144401	0.121478	0.06923	0.009751	0.054012	0.022999	0.066651	0.117945	0.0153	0.062737	0.130033	0.023117	0.066668	0.117472	0.056305	0.144039	0.043102	0.015519	0.071588	0.030638	0.014323	0.115617	0.032834	0.066983	0.049302	0.043523	0.015756	0.07165	0.798785	0.484263	0.538502	0.591807	0.644526	0.473522	0.589501	0.378162	0.482725	0.877073	0.486477	0.504796	0.362457	0.436159
102186140	ABL2	0.727469	1.89581	1.7806	1.82202	1.27836	0.827126	1.72231	0.103584	0.531906	1.17255	0.869917	1.26529	1.74963	0.103877	0.527352	1.18307	1.15045	1.85932	0.295818	0.216531	0.766176	0.393702	0.740079	1.29047	1.38374	1.8851	1.40213	0.288299	0.213921	0.765467	6.62193	7.0542	7.26859	7.55738	7.46321	7.65794	7.8287	7.75209	9.14237	8.28059	7.29036	9.70039	8.74809	9.02982
102190291	CCNJ	1.02532	2.5662	2.39088	2.10048	1.787	1.41126	1.79609	0.116011	1.00191	2.53848	1.50434	1.8304	2.36604	0.117165	0.987652	2.54809	1.40837	2.13451	0.990202	2.19873	2.61622	2.81887	1.76565	2.01322	1.87447	4.94033	2.87308	0.989851	2.21184	2.62431	8.79018	9.43206	8.8325	9.26737	9.6583	8.77144	9.73866	9.20737	6.27318	6.52985	9.32961	6.42291	6.34398	5.78065
102181397	SYT16	0.007585	0.007135	0.003969	0	0.004317	0	0	0	0	0.009382	0	0.004289	0	0	0	0.009344	0	0.012543	0.006498	0.005385	0.010208	0	0.005167	0	0	0.021034	0.01376	0.006538	0.005467	0.010294	0.173344	0.072322	0.036802	0.080245	0.065921	0.172595	0.103316	0.208389	0.086649	0.128493	0.128148	0.129718	0.047572	0.067654
106503116	LOC106503116	0.114979	0.296357	0.22435	0.209219	0.111169	0.095395	0.168625	0.031552	0.053844	0.304799	0.099961	0.110411	0.21631	0.03492	0.053858	0.305886	0.334486	0.237854	0.091957	0.080759	0.14148	0.104089	0.119699	0.203289	0.190999	0.239497	0.297495	0.089102	0.08384	0.142584	0.946432	0.54814	0.958734	0.565726	0.706845	0.83626	0.969306	0.779432	1.21447	1.38425	0.664254	0.911575	0.703902	1.0511
102172305	LOC102172305	1.82792	1.68073	3.4948	2.19034	1.92406	2.59074	2.68108	0.299838	1.37535	4.67129	2.5077	1.91799	3.50945	0.301228	1.4024	4.72177	4.62042	3.28468	0.849903	0.268778	0.48851	0.28101	1.09456	0.967435	0.60086	1.35169	1.49753	0.846672	0.266728	0.477456	15.7722	14.1309	19.3714	17.094	11.0455	11.1179	14.0307	15.9306	20.4141	17.1226	16.712	23.8782	16.1557	15.7198
108638105	LOC108638105	0.163543	0.129835	0.193127	0.38555	0.239817	0.314591	0.129613	0.050877	0.260735	0.617458	0.353911	0.238233	0.160449	0.051383	0.260801	0.614979	0.412504	0.387703	0.12979	0.138052	0.311276	0.205923	0.14842	0.492535	0.156437	0.354531	0.313363	0.131057	0.140162	0.313678	1.32871	1.2369	2.05676	2.94523	0.665544	2.45729	1.17507	2.85475	1.10261	1.13722	1.96781	1.34469	2.26068	1.39008
102187036	ATRX	1.15303	5.38	3.64089	3.99575	1.36587	1.89826	2.87074	0.312402	2.38118	4.26595	2.01597	1.36875	3.56837	0.312036	2.33137	4.26371	3.40233	4.26299	2.41263	1.67317	2.92929	2.13451	2.29594	3.76155	5.51282	5.78871	5.05455	2.43283	1.67016	2.9261	12.8688	15.6062	16.0767	15.1363	15.6096	15.8763	15.0377	15.497	16.1475	17.38	19.0107	17.8773	17.4842	17.8775
104797255	MIR218	0.260788	0.103715	0.13395	0	0.017229	0	0	0	0	0	0	0.017115	0.171355	0	0	0	0	0	0	0	0	0.100885	0.016128	0	0	0.026118	0.096276	0	0	0	1.91298	1.38593	3.53917	1.79706	1.37035	2.3099	1.50943	2.67201	1.49475	1.30429	1.00273	2.12581	0.673811	2.46005
100861239	MC4R	0.114171	0.042361	0	0.02762	0	0.028208	0	0.035142	0	0.101392	0.044262	0	0	0.035492	0	0.100985	0.156954	2.09573	1.17205	0.601241	0.047845	2.19309	1.49237	2.22398	0.829149	1.86677	2.44368	1.22358	0.611351	0.048249	1.56544	1.4989	0.405549	1.45771	1.7348	0.598541	1.92776	1.66524	0.755718	0.524798	0.490899	0.270769	1.61135	1.39965
102178574	ARHGAP5	3.96711	9.44389	7.5109	7.51808	4.72903	5.00145	7.37967	0.568385	5.41651	12.5826	4.83244	4.7215	7.3205	0.577777	5.43865	12.6041	10.5188	12.9854	3.64311	10.8388	9.2696	9.54022	7.74513	10.4347	14.0774	13.082	13.3195	3.68515	10.91	9.33316	36.3751	34.1848	35.0911	35.8642	36.2917	37.3761	38.1425	35.3491	34.0392	36.1507	46.2759	36.1722	37.6799	37.1293
108633410	LOC108633410	1.5532	3.9276	4.42439	3.65694	3.18011	3.06364	4.24243	0.247297	2.08355	4.84718	2.86541	3.12034	4.40595	0.24982	2.06072	4.91366	3.60514	3.92705	1.35421	1.95988	2.51573	1.85486	2.73773	3.54368	4.13461	4.09788	5.01112	1.35285	1.96072	2.51773	17.5216	14.4671	15.603	16.0804	15.5631	17.0228	15.318	15.4108	14.609	17.1373	17.9379	18.8093	17.8422	19.0643
102175805	LOC102175805	0	0	0	0.017668	0.04821	0	0.095971	0.057345	0	0	0	0.047891	0	0.050842	0	0	0.025307	0	0.135601	0.047924	0.118662	0.05177	0.073072	0.05782	0.01621	0.107639	0.057902	0.136283	0.023704	0.119662	0.603193	0.428983	0.36212	0.67405	0.789323	1.29098	1.74927	0.371973	0.491172	1.1774	0.217712	0.207002	1.07256	0.351823
104797269	MIR365	0.027687	1.01444	0.08814	0.129166	0.780295	0.542554	0.54942	0.055763	0	0.558401	0.851333	0.769782	0.037069	0.056318	0	0.453553	0.829287	1.50478	0.380031	0.178639	0.299738	0.341009	0.274476	0.398938	0.308291	1.19242	0.402859	0.370291	0.310639	0.302265	2.81044	4.2836	2.88603	2.67777	2.84845	3.2318	3.46604	3.22917	3.14474	4.85319	3.61837	3.02932	2.66728	5.1681
102183125	LOC102183125	0.00154	0.096583	0	0.000648	0.00131	0.01161	0	0.008552	0.081039	0	0	0.000678	0	0.008567	0.08106	0	0.001757	0.070099	0.025766	0.045151	0.049144	0.030473	0.000659	0.02772	0.007627	0.068952	0.030057	0.023156	0.045267	0.036426	0.787802	0.179899	1.04717	0.46273	0.655558	0.562658	0.327854	0.265606	0.184376	0.816418	1.44088	1.5508	0.899065	0.862586
108637679	LOC108637679	0.078721	0.018381	0.031583	0.057528	0.02345	0.069002	0	0	0	0	0	0.023296	0.040314	0	0	0	0.022286	0.04881	0.11422	0	0.022867	0.006585	0.027387	0.018249	0.045895	0.086544	0.04328	0.113589	0	0.02306	0.844582	0.713511	0.600189	0.86898	1.04303	0.6426	0.412428	0.88524	1.15224	1.0883	1.22924	1.549	1.44687	1.42287
102170743	LOC102170743	0.038683	0.080471	0.155136	0.087645	0.079534	0.051926	0.091622	0.041881	0.047635	0.258739	0.081478	0.079009	0.101349	0.042297	0.047647	0.257701	0.192795	0.17743	0.118259	0.366673	0.077493	0.068224	0.34589	0.141052	0.082454	0.140359	0.077935	0.118779	0.356363	0.120267	0.749029	0.669688	1.10281	1.08409	0.990693	0.586931	0.783517	0.478775	1.37892	0.730858	0.502958	0.812088	1.49577	2.34805
102177135	LOC102177135	0.419738	1.61306	0.276493	1.04082	0.850192	0.453887	0.383185	0.192594	0.109081	0.219121	0.474604	0.852308	0.303931	0.191883	0.108982	0.21816	0.584616	0.278559	1.77486	0.54041	1.68375	1.02061	0.503849	1.4949	0.543698	1.20497	1.3344	1.78162	0.543523	1.65986	1.95334	7.95754	3.05548	2.6145	5.63852	2.88624	2.96218	5.90684	2.54954	2.28342	2.59978	1.73144	3.85175	2.28198
102171019	ZSCAN12	0.072249	0.089297	0.03962	0.007095	0.04154	0.09342	0.093859	0.030159	0	0.032353	0.077579	0.041266	0.036533	0.030459	0	0.026852	0.115451	0.074459	0.061646	0.124948	0.047249	0.041503	0.082426	0.120545	0.049463	0.058257	0.157741	0.062248	0.122331	0.047549	0.169992	0.602055	0.958038	0.267222	0.305001	0.46041	0.178436	0.171685	0.223279	0.185973	0.233283	0.282497	0.37454	0.260045
102181221	FAM135A	2.88567	8.89091	7.58705	8.29533	6.03192	6.2398	7.98544	0.801617	3.67099	8.68689	5.9611	6.03095	7.60101	0.80816	3.69343	8.73788	7.59495	11.2895	2.04839	6.15603	9.38668	5.89145	9.8695	12.3244	12.7307	16.3964	11.5182	2.03959	6.1586	9.37725	28.0177	28.2923	31.8936	29.4386	30.1277	32.1515	29.7235	28.4912	27.9099	29.5873	30.1293	27.3509	28.4384	29.9957
0	0	0.640266	0.178597	0	0.12161	0.053334	0.080244	0.164354	1.10127	0.406101	0	0.125913	0.052982	0	0.918908	0.806688	0	0	0.159531	0.127422	0.075677	0.119855	0.17801	0.102408	0	0.424253	0.41904	0.293167	0.126687	0.139837	0.120866	6.80701	10.1461	2.90835	4.23848	8.68658	8.49264	7.14044	4.65473	4.96611	3.82292	8.02982	3.96895	5.96016	6.01232
102185059	LOC102185059	0.143419	0.215072	0.183557	0.105395	0.120154	0.214761	0.046053	0.336448	0.061913	0.118934	0.098913	0.119361	0.132447	0.342164	0.061929	0.118457	0.149848	0.131122	0.163891	0.300606	0.243319	0.420982	0.200429	0.174898	0.168006	0.269007	0.295807	0.173379	0.308462	0.234676	1.22069	0.79688	0.923275	0.805264	1.05544	0.98758	0.558098	1.36408	0.449833	0.929768	1.32725	1.12675	0.631753	0.609158
108634088	LOC108634088	0.308429	0.425492	0.071478	0	0.17431	0	0.093915	0.071548	0.150792	0.242516	0	0.173158	0.091437	0.07226	0.15083	0.241543	0.029427	0.124251	0	0.132117	0.254216	0.242461	0.125142	0.122133	0.189726	0.343032	0.148342	0	0.133052	0.256359	1.79491	1.55997	2.29484	1.01314	1.02566	1.66326	1.41813	1.14831	1.65095	1.14679	1.4901	2.42865	0.959769	1.0777
102184722	SHPRH	1.4303	4.15901	3.66885	3.9186	2.19212	2.32826	3.41344	0.212897	1.56356	3.55897	2.30992	2.20841	3.69842	0.214246	1.60669	3.58334	3.32287	4.29628	1.17007	1.67641	3.00273	2.28131	2.93036	3.69035	4.08414	5.12044	4.38854	1.15976	1.68347	2.97063	13.3109	13.1252	15.2282	13.4763	13.703	13.0471	13.6043	13.3513	15.2844	14.1885	14.4867	16.6111	15.7043	16.0172
108637147	LOC108637147	0.179733	0.108641	0.084875	0.088349	0.073274	0	0.153619	0.076172	0.056342	0.073151	0	0.07279	0	0.098103	0.056356	0.072539	0.06815	0.16955	0.18514	0.107239	0.131323	0.150484	0.142328	0.083074	0.161968	0.138898	0.160261	0.19225	0.108878	0.132286	0.676773	0.243862	0.578502	0.364509	0.309917	0.711581	0.601362	0.864626	0.234095	0.517231	0.412694	1.09475	1.07291	0.709292
108635654	LOC108635654	0.022103	0.062757	0.022659	0.039444	0.010275	0.029257	0.034603	0.002652	0.020591	0.015913	0.031351	0.009782	0.018466	0.002678	0.019887	0.016727	0.043198	0.033798	0.007621	0.016778	0.010974	0.008754	0.023897	0.026803	0.027345	0.085039	0.064534	0.007695	0.017034	0.010934	0.231343	0.189516	0.241849	0.190819	0.138951	0.255721	0.095793	0.24319	0.363801	0.17143	0.34692	0.585716	0.320269	0.170808
102184555	RAB3C	0.248923	0.284603	0.316754	0.186103	0.125152	0.142146	0.203376	0.167322	0.257846	0.697664	0.153084	0.127066	0.315268	0.164505	0.257558	0.707096	0.386446	0.260287	0.472039	0.268532	0.435295	0.303692	0.257029	0.202202	0.290224	0.448465	0.368044	0.476972	0.276633	0.424902	2.30144	1.17522	1.64636	1.38397	1.62907	1.0033	0.951568	1.64095	1.79362	1.74221	1.473	1.67157	1.11476	0.649796
102169930	DAB1	0.247313	0.184299	0.151166	0.02972	0.094406	0.157985	0.047198	0.058296	0.122255	0.207769	0.164437	0.092179	0.161697	0.056176	0.116873	0.210416	0.294164	0.304882	0.161549	0.192224	0.11536	0.218668	0.075764	0.170574	0.167521	0.125464	0.135145	0.162827	0.184207	0.116231	1.13538	0.26087	0.702398	0.562751	0.789846	0.712265	0.55455	1.05777	0.463102	0.406855	0.339036	0.541822	0.445825	0.34984
102189083	LOC102189083	0.313704	0.412618	0.089347	0.261414	0.034952	0.183379	0.400417	0.230522	0.574407	0.117996	0.350985	0.165802	0.193692	0.303374	0.797374	0.167625	0.264573	0.274152	0.709512	0.258956	0.211084	0.166809	0.323966	0.427611	0.375114	0.445629	0.309456	0.798512	0.244104	0.294565	2.38563	1.99579	2.33076	3.15374	2.26332	2.26816	2.65186	2.82901	2.46431	2.77922	2.51386	2.82768	1.36936	1.48742
102180144	PROX1	0.053329	0.122684	0.152253	0.189792	0.099414	0.07626	0.115371	0.028237	0.158742	0.325575	0.074442	0.101951	0.147136	0.028518	0.150574	0.320888	0.238529	0.659904	0.139699	0.160198	0.145425	0.105251	0.352509	0.156082	0.191901	0.228196	0.162331	0.133604	0.160186	0.146506	0.958324	0.467802	0.654198	0.909902	0.70422	0.756252	0.9787	0.58787	0.995444	1.16781	1.08652	2.08968	1.22558	2.19069
102181077	LOC102181077	1.59877	3.81815	2.65692	2.39116	2.34226	2.23311	2.5141	0.203494	1.08268	2.44502	2.0846	2.37238	2.58411	0.198027	1.12712	2.42281	2.43554	3.33562	0.486893	1.42447	2.31103	1.37951	2.01119	2.88853	2.87706	3.31425	3.38298	0.499113	1.44174	2.3126	10.5107	8.87262	9.892	13.1505	9.63815	12.5743	13.0459	9.21936	10.6715	12.1858	13.8993	13.0986	10.0336	12.0423
106503216	LOC106503216	84.1245	58.0212	35.0511	26.8751	13.7131	17.107	11.3842	35.1462	16.7192	36.5466	16.6629	13.718	34.8457	35.4384	16.7352	36.6418	59.0059	18.7159	24.3891	222.913	64.0729	190.681	43.9737	190.206	47.2926	98.9124	101.153	24.4772	223.407	64.3881	205.292	327.08	235.765	340.904	209.908	167.323	273.132	316.266	102.169	165.247	156.74	105.984	118.957	68.3948
0	0	0	0.124075	0.063287	0.114809	0	0	0.212378	0	0.205196	0	0	0	0	0	0.205248	0	0.21515	0.013627	0	0	0.273003	0	0	0.239268	0.126321	0.509162	0.340698	0	0	0.275305	1.60314	0.866909	1.93642	2.9463	3.72967	3.74845	3.73918	2.76441	4.097	1.47874	3.20671	2.74791	3.04771	3.43214
108633229	LOC108633229	0.053773	0.264496	0.178972	0.152806	0.148504	0	0.176856	0	0.114334	0.044501	0	0.147523	0.12233	0	0.147962	0.044322	0.135522	0.354	0.208229	0.096947	0.139537	0.06784	0.176885	0.124043	0.240425	0.177697	0.144999	0.210118	0.098429	0.159819	1.35754	1.4293	1.38077	1.06577	1.58705	0.448821	1.25445	0.607511	2.0313	1.00849	0.780567	1.68664	1.36913	1.52632
102169849	LOC102169849	0	0.315999	0.157837	0.245726	0.262436	0.130204	0.401023	0	0.310953	0.167192	0	0.302579	0.16766	0	0.311032	0.166362	0.140628	0.482476	0.090938	0.17866	0.269989	0.119355	0.144765	0.52518	0.538796	0.669584	0.60864	0.091826	0.168142	0.271686	2.09295	1.53926	3.38472	2.6331	2.68926	2.82637	2.60576	1.83614	1.25353	2.97795	2.69241	1.11955	2.49473	1.76598
102178364	AFF3	0.464629	0.341508	0.640082	0.70114	0.308013	0.382438	0.372843	0.169196	0.449057	1.06967	0.363245	0.30566	0.668317	0.168825	0.437342	1.06123	0.958871	1.49343	0.864842	0.354858	0.190747	0.324901	0.289769	0.404123	0.317706	0.580183	0.401056	0.873182	0.350838	0.190151	3.89466	2.20632	2.80247	2.67808	2.84507	1.92219	3.70252	3.05146	3.40475	3.17463	2.6078	3.53396	3.73752	3.96733
102179947	PAPPA	0.502883	0.75479	1.00798	1.3462	0.806197	0.659353	1.26581	0.032146	0.410284	0.702704	0.678703	0.79021	1.03487	0.032466	0.398852	0.692137	0.57968	0.676597	0.092062	0.046437	0.381471	0.146896	0.149961	0.344254	0.261356	0.605025	0.389267	0.099736	0.050361	0.377876	6.22205	4.56751	7.29166	6.66982	4.77545	6.2144	4.95951	5.22572	6.05547	3.58508	5.21096	6.11566	5.7042	5.02173
102175035	PCDH9	0.020183	0.086261	0.0397	0.049066	0.022481	0.017305	0.060249	0.010671	0.029783	0.133121	0.019551	0.022332	0.026882	0.007473	0.02979	0.137362	0.099344	0.245579	0.270012	0.021863	0.017477	0.027214	0.043143	0.062172	0.07942	0.118509	0.066359	0.276006	0.022089	0.017624	0.544468	0.604789	0.564818	0.616517	0.619804	0.419431	0.829917	0.788479	0.815819	0.757958	0.817536	2.00365	1.14829	1.90243
102182181	LOC102182181	28.5634	28.9581	18.8616	22.0021	17.7886	12.5244	12.9217	45.1729	14.9141	7.1511	11.8998	17.9354	18.1461	45.4524	14.9016	7.14246	6.34938	4.72412	23.1661	19.0639	17.4353	27.788	17.555	9.48963	13.9055	17.1605	14.944	23.4854	19.2336	17.4397	133.748	156.879	82.2762	115.452	141.147	135.598	119.935	140.215	108.25	106.04	119.926	113.632	104.491	87.8145
102173844	LOC102173844	0	0.033477	0.004694	0.005355	0	0	0.004039	0	0.009495	0	0	0	0.006005	0	0.009497	0	0	0.01191	0	0	0.006755	0	0	0.008163	0.003799	0.032497	0.006306	0	0	0.006812	0.276039	0.213098	0.155812	0.348785	0.279738	0.126001	0.13041	0.139796	0.092989	0.182417	0.136606	0.39241	0.30847	0.105571
102171293	KIAA1324	0.382923	1.29252	0.325709	0.605181	0.228872	0.243843	0.143501	0.840676	0.391068	0.53994	0.265078	0.231098	0.300609	0.846802	0.399282	0.547925	1.31492	2.71337	1.51755	0.875784	0.905439	1.76268	2.06451	3.91877	0.863516	2.2039	1.62187	1.53533	0.861825	0.915515	3.269	3.03337	2.79145	3.35475	4.51809	3.02957	2.774	2.89825	2.57474	2.2674	1.52811	4.78396	4.82477	5.93804
102181933	LOC102181933	0.079431	0.064625	0.073454	0.072213	0.055464	0.065404	0.028469	0.0092	0.075629	0.136536	0	0.055098	0.088492	0.009292	0.075649	0.135988	0.077179	0.145143	0.035009	0.028539	0.059924	0.033081	0.06397	0.123965	0.059848	0.114244	0.072164	0.035351	0.024617	0.060429	0.324365	0.517472	0.60049	0.339386	0.421858	0.238885	0.484452	0.463058	0.353868	0.583004	0.730363	0.402459	0.561727	0.46553
108634790	LOC108634790	0	0.101386	0.016793	0.048753	0.027294	0.035699	0.032849	0.031348	0	0	0.033097	0.02694	0.013261	0.031606	0	0	0.095029	0.256482	0.026339	0.055475	0.058087	0.078431	0.190692	0.224356	0.036463	0.111071	0.145479	0.026557	0.049067	0.056554	0.181399	0.401416	0.389467	0.299798	0.247708	0.324527	0.401688	0.302837	0.195413	0.251717	0.307491	0.539043	0.34977	0.565072
102182900	LOC102182900	0.138244	0.109119	0	0.041013	0	0.025528	0.10328	0	0	0	0.040057	0	0	0	0	0	0	0.038098	0	0	0.048807	0.004397	0.069164	0.023406	0.079726	0.089471	0.067904	0	0	0.049218	0.744246	0.831568	1.73795	1.48764	1.28501	1.20247	1.37008	1.07271	1.30613	1.97561	1.57526	1.32893	0.991754	1.74082
0	0	0	0.034578	0	0.13121	0	0	0.129586	0	0	0	0	0	0	0	0	0	0	0.152921	0	0.029304	0.053084	0	0.142915	0.117607	0.113689	0.011173	0.023167	0	0.029752	0.053532	1.18346	1.21634	1.7889	1.63652	2.5697	2.41988	2.11164	1.08522	0.386358	2.98914	2.34141	2.15907	2.55342	2.70736
102186179	THSD7A	0.156806	0.380256	0.299336	0.115776	0.081856	0.076609	0.117113	0.028659	0.073913	0.131449	0.079722	0.081037	0.282045	0.028927	0.067057	0.132807	0.161631	0.364278	0.285351	0.056529	0.114728	0.134821	0.079576	0.145679	0.243546	0.406013	0.283858	0.283146	0.057373	0.115408	0.992951	1.14325	1.161	0.937315	0.898364	0.723707	0.868222	0.830583	1.23224	1.11389	1.31641	1.554	1.53814	1.59245
0	0	0.092483	0.394601	0	0.209588	0	0.26586	0.388763	0	0	0	0	0	0	0	0	0	0.12909	0.343693	0	0.286202	0.254044	0	0.111703	0.259545	0.023685	0.402222	0.376131	0	0.290577	0.256186	0.469212	3.55566	4.21345	5.05161	2.44761	2.60441	3.57782	1.5071	5.17559	4.30322	4.77444	3.64271	2.41861	4.12873
106503836	LOC106503836	0	0	0	0	0	0	0.071542	0	0	0	0	0	0	0	0	0	0.101812	0.062455	0.158356	0	0.090391	0	0.115282	0	0.073255	0.090466	0.085126	0.159902	0	0.091154	0.294934	0.405828	0.503165	0.624348	0.364225	0.444832	0.160668	0.739872	0.968482	0.475308	0.554812	0.458638	0.680552	0.939116
102183263	LOC102183263	0.036015	0	0	0	0.034673	0	0.018898	0.039722	0.118476	0.01	0	0.034444	0	0.040117	0.118506	0.009959	0.030031	0.017412	0.17833	0.005171	0.061852	0	0.045585	0.034217	0.054476	0.137067	0	0.179508	0.00525	0.062374	0.930931	0.303418	1.25753	0.87011	1.1676	0.796414	1.0506	1.09841	0.984005	0.35781	0.868273	0.464359	1.47033	1.35615
102187752	FAM120C	1.07501	2.96908	2.36118	2.63129	1.23924	1.09543	2.42625	0.08457	0.807221	1.96289	1.20297	1.25013	2.43033	0.08508	0.842764	1.99665	2.19763	2.88911	0.356249	0.67145	1.27952	0.807394	1.4352	2.33448	2.06366	3.08564	2.69801	0.367092	0.671626	1.25108	9.43195	11.2747	11.2	11.3665	10.5691	10.7574	10.8324	11.1731	10.9339	10.7998	11.7017	13.7294	12.6414	11.8759
102178044	HELB	0.359177	1.01037	0.919115	0.881446	0.475171	0.432665	0.895709	0.06561	0.276655	1.11054	0.377145	0.473693	0.926905	0.064519	0.271259	1.10603	1.11307	1.24259	0.492267	0.506994	0.635689	1.04998	1.25689	1.31509	0.995114	1.78868	1.55482	0.487909	0.504618	0.645748	2.63598	3.27779	3.28305	3.44216	2.89811	3.05848	3.836	3.37259	2.97256	3.80938	3.33922	3.76503	3.9691	3.71074
104795856	MIR628	0	0.100807	0	0.116985	0	0	0	0	0	0.132722	0	0	0	0	0	0.13219	0.15935	0.300366	0	0.056613	0.13001	0.124061	0.049281	0.606282	0.026317	0.119069	0.028164	0	0.057478	0.131106	1.08381	0.995621	1.97905	1.33893	1.12801	1.39622	1.88863	1.64753	1.64337	1.99885	2.15105	1.24025	2.21976	1.86203
106502954	LOC106502954	0.155932	0.484046	0.184231	0.312019	0.518906	0.500156	0.629214	0.398285	0	0.433119	0.428618	0.525745	0.14917	0.402244	0	0.415506	0.399515	0.505072	0.10706	0.54795	0.679194	0.351203	0.34932	0.491512	0.268402	0.76488	0.866478	0.108103	0.455742	0.684472	1.91487	0.708756	1.88807	1.91897	1.80301	2.48258	2.424	2.49248	2.04503	1.92957	2.55908	2.12615	1.57958	2.35084
108636762	LOC108636762	0.020882	0	0	0.003897	0	0.011032	0.004	0	0	0	0.017311	0	0	0	0	0	0.011278	0.02019	0.01267	0	0	0	0.003961	0	0	0.002008	0.004582	0.012794	0	0	0.200802	0.116552	0.092335	0.116639	0.038401	0.189684	0.111881	0.060056	0.172591	0.284815	0.230803	0.224287	0.138886	0.207073
102185311	USF3	0.857398	2.11647	1.84265	2.36255	0.89428	0.705462	1.92213	0.150268	0.711606	1.7063	0.655336	0.907603	1.84394	0.150547	0.680604	1.69959	1.19723	1.67288	0.28457	0.384439	0.768932	0.424094	0.831962	1.43364	1.91532	2.2634	2.16864	0.286208	0.382789	0.751043	7.95862	8.20527	7.83863	8.41442	8.25564	7.69912	8.39633	7.48171	8.81475	8.02373	7.73895	8.86882	8.61162	7.80649
108633245	ZBED6	2.18532	6.38308	6.50902	5.67637	3.19942	2.79527	6.53836	0.155349	2.74053	6.74713	2.88301	3.2022	6.39367	0.156802	2.74776	6.78294	7.14873	10.2344	1.82168	1.72075	3.1744	1.82784	2.71304	6.88238	8.97771	8.49554	8.90899	1.82531	1.72082	3.16615	27.9391	28.8687	36.6646	34.6915	29.4427	34.0289	38.6334	32.3545	33.4272	40.7388	39.0225	42.5876	41.6181	43.0317
102172816	LOC102172816	0.372327	0.876744	0.736425	0.886748	0.526097	0.601256	0.920147	0.051099	0.156982	1.17461	0.418879	0.547899	0.743165	0.050199	0.157022	1.20957	1.03497	1.38616	0.153239	1.1253	0.771079	0.919545	1.07734	1.69542	0.997326	1.7395	1.96877	0.13882	1.13388	0.751153	2.96037	3.77482	4.21639	3.33793	3.28938	4.15016	4.80875	4.6063	3.7664	5.85622	4.76702	3.85629	5.43399	4.59744
102175137	ZNF831	0.272671	0.062436	0.248016	0.097178	0.158326	0.158607	0.117043	0.104364	0.171062	0.160712	0.16611	0.156994	0.237584	0.105377	0.175914	0.158329	0.27812	0.176211	0.018027	0.020191	0.077858	0.068223	0.03397	0.030265	0.053442	0.06832	0.094722	0.018203	0.020499	0.078499	1.41198	0.313661	0.90513	0.661056	0.619803	1.04096	1.32811	0.93125	1.71228	0.663736	1.07767	0.816993	1.02467	0.575455
106502479	LOC106502479	0	0	0	0	0	0	0	0	0	0.142748	0	0	0	0	0	0.142175	0.071176	0.527517	0	0.138561	0	0.211149	0.151083	0.466482	0.397521	0.528556	0.083	0	0.140679	0	0.958993	1.15758	1.94428	0.774123	1.39383	0.619434	1.2794	0.847253	3.68628	2.45474	1.67678	3.29495	2.97402	2.51451
108638289	LOC108638289	83.532	37.3405	31.7641	29.5502	18.6835	24.3856	21.4408	32.6198	16.3662	29.21	24.9662	18.6572	31.271	32.6732	16.2787	29.3285	55.94	21.0911	21.7526	222.298	60.3338	146.97	46.137	155.387	33.3262	77.84	82.3715	22.0444	223.346	60.5932	161.923	292.091	193.896	183.67	217.302	141.855	259.03	265.905	102.796	164.714	123.156	83.9968	113.984	58.1214
102188346	PRR11	0.422997	0.5317	0.67442	0.529651	0.586998	0.255205	0.7098	0.06015	0.188583	1.18016	0.272613	0.591541	0.64896	0.060749	0.177451	1.18199	1.53948	0.938993	0.292801	0.584789	0.550277	0.604979	1.00593	0.585992	0.415487	1.01734	0.688792	0.277445	0.589961	0.553524	1.92876	2.55988	2.97846	2.22503	2.79463	3.06389	2.62835	2.15558	2.12749	1.80469	1.61365	3.36131	2.07191	2.00186
102178280	KCNG3	0.02762	0.007621	0.016549	0.019209	0	0.030697	0.011495	0	0	0.015529	0.027584	0	0.013636	0	0	0.015467	0	0.053904	0	0	0.00981	0.030662	0.030699	0.04503	0.011924	0.067871	0.025608	0	0	0	0.466758	0.38635	0.514183	0.194627	0.577142	0.570511	0.728809	0.245022	0.329497	0.233077	0.39972	0.497514	0.321287	0.23037
102189808	LOC102189808	0	0.011967	0.091781	0.044673	0.014465	0.008728	0.050423	0.158163	0	0.036271	0	0	0.06671	0.159193	0	0.036126	0	0.030116	0	0.004467	0.037578	0.042386	0.096874	0.066748	0.034615	0.149799	0.060324	0	0.008825	0.032405	0.648499	0.864616	0.515824	0.316001	0.681431	0.841154	0.895954	0.735197	1.05835	0.856053	0.517162	1.22754	1.1108	0.656166
102173578	LOC102173578	0	0.176184	0.040952	0.02913	0	0	0	0.054742	0	0.050332	0	0	0.052377	0.055287	0	0.050132	0	0	0.040876	0.076777	0.090138	0.116993	0.114018	0.073978	0	0.102709	0.082115	0.041275	0.07795	0.090898	0.458706	0.40816	0.329415	0.549258	0.732487	0.408041	0.597519	0.315871	0.893315	0.463757	0.66574	0.346244	0.630898	0.487017
108636967	TRNAK-UUU	0	0.51759	0.207457	0.183335	0.145781	0.264949	0.259173	0.110531	0	0.043603	0.415738	0.144818	0.265388	0.11163	0	0.043428	0.238728	0.282238	0	0.273721	0.400155	0.76103	0.42125	0.047998	0.200902	1.28459	0.748677	0	0.277906	0.403529	1.9437	3.25702	2.53153	2.30065	2.55639	2.11894	2.76597	4.38546	4.50398	1.27734	3.464	2.08964	2.59143	2.32815
102189506	SYT14	0	0.016512	0	0.010455	0	0	0	0	0.018686	0	0	0	0	0	0.018691	0	0.037544	0.035787	0.053668	0.014537	0.038394	0.028513	0.065593	0.125055	0.05458	0.087129	0.095267	0.054192	0.014759	0.038718	0.183423	0.027928	0.039621	0.150938	0.193356	0.064122	0.243728	0.046894	0.064188	0.071938	0.222517	0.30826	0.333168	0.354411
108635288	LOC108635288	0.257109	1.18009	1.35238	0.992521	0.645453	0.980268	1.78686	0.070629	0.274543	0.639051	0.979295	0.606148	1.36337	0.066611	0.274429	0.634121	1.1889	1.54189	0.269508	0.057633	0.22907	0.268278	0.209967	0.749978	0.660677	0.978159	0.475853	0.272013	0.058514	0.231002	7.51681	6.17798	6.32635	6.03261	4.87696	3.77019	5.94634	5.26993	6.21168	7.73918	6.85878	7.53688	5.9171	6.27617
108635525	LOC108635525	1.95811	4.88029	4.24649	4.66761	2.14967	2.44433	3.89514	0.179838	3.1574	4.56202	2.62552	2.19319	3.93485	0.179805	3.28506	4.52928	4.32737	5.18662	1.92074	2.53889	4.37314	3.31239	2.93176	5.24218	6.16198	6.51538	5.32919	1.93911	2.57536	4.44178	13.5019	16.7376	18.7879	13.9977	17.8277	19.0494	18.787	16.5585	17.224	18.1952	18.2893	19.2861	19.2007	18.4948
108634954	LOC108634954	0.170989	0.216619	0.17459	0.125415	0.361787	0.127583	0.05581	0.122395	0.078891	0.137577	0.099114	0.35444	0.154782	0.110852	0.078911	0.133586	0.093629	0.384257	0.04407	0.233094	0.351741	0.362042	0.229791	0.578831	0.185984	0.269953	0.594499	0.041905	0.240025	0.355457	0.506942	0.836239	1.07689	0.769508	0.700572	1.16644	1.35319	1.54364	0.712205	1.4736	1.05998	0.590537	0.972517	0.940054
102174345	ZDBF2	0	0.059327	0.025205	0.014333	0	0.011006	0.023941	0.013731	0.02511	0.056815	0.008432	0	0.029007	0.013851	0.025117	0.06059	0.01518	0.038066	0.059861	0.022626	0.018137	0.032276	0.014846	0.072776	0.103645	0.120568	0.077773	0.060445	0.022971	0.018092	0.113953	0.411481	0.322315	0.323223	0.254772	0.198438	0.290207	0.426342	0.390061	0.215303	0.311466	0.256165	0.438532	0.255871
102191331	ZNF484	0.198473	0.589455	0.211177	0.360311	0.272638	0.253181	0.257208	0.09216	0.295711	0.40392	0.219186	0.274744	0.214882	0.093044	0.287232	0.42352	0.494967	0.494852	0.503518	0.374382	0.362329	0.432204	1.10598	0.482543	0.379629	0.568267	0.67539	0.493509	0.375065	0.356153	0.709951	0.654614	1.35663	3.56064	0.840061	1.78331	2.02886	2.15885	0.474645	2.46921	2.03796	1.82926	0.811781	2.05138
106502435	LOC106502435	0	0.075272	0.124812	0.050318	0.060692	0.00633	0.066233	0.047765	0.078501	0.06994	0.007367	0.038241	0.04138	0.055788	0.090987	0.068773	0.000799	0.02509	0.003374	0.046327	0.009678	0.046101	0.162904	0.018336	0.028197	0.084707	0.078222	0.011929	0.035984	0.052784	0.171002	0.305152	0.409199	0.550051	0.465812	0.642591	0.838295	0.492931	0.644237	0.741856	0.35252	0.514285	0.503282	0.730665
102169307	GPC6	0.3441	0.417999	0.155158	0.365972	0.096607	0.128599	0.036792	0.295527	0.141882	0.126114	0.122814	0.099691	0.148235	0.2964	0.12552	0.125584	0.171133	0.611857	0.824914	0.411003	0.469956	0.619063	0.265533	0.25027	0.236908	0.575816	0.387246	0.828647	0.411657	0.474403	1.16432	1.80167	1.37947	1.38276	1.2734	1.51718	1.01932	1.69814	1.20692	1.04119	1.57551	1.39259	1.28991	2.04161
102189010	LRP1	9.92914	8.13832	25.2243	22.1073	17.8968	14.6056	20.487	6.23402	7.27982	27.8592	14.7289	17.9114	25.2989	6.23659	7.28659	27.7668	19.059	24.1698	9.36319	2.22232	2.61723	2.66157	4.6325	4.39022	5.25853	7.97362	6.0882	9.31028	2.20943	2.61772	118.498	64.9762	80.9609	85.8207	71.4478	55.4582	89.6141	82.9062	119.362	82.9206	69.5897	117.059	88.7031	107.486
102184435	FBXO30	1.73958	3.08289	3.55901	3.55558	2.2325	1.58775	2.74289	0.175145	1.78967	3.85348	1.59905	2.23028	3.54169	0.176702	1.78079	3.88007	2.81716	4.02559	0.864077	1.52708	1.96512	1.61391	2.36705	2.59093	3.51023	4.02736	3.31589	0.857395	1.53909	1.94977	15.0226	11.5806	11.9918	11.7307	12.3655	11.8573	13.8628	12.3815	13.4515	13.9217	14.4928	14.5559	13.4944	15.7028
104795798	MIR30E	0	0	0	0.12673	0	0	0.070797	0	0	0	0	0	0	0	0	0	0	0	0	0	0	0	0	0.109808	0.077227	0.08742	0	0	0	0	0.778993	0.790663	1.87946	0.889209	1.32262	1.69999	1.20304	2.031	2.02769	3.07148	2.60176	1.98717	3.28751	0.810683
108637389	LOC108637389	0	0.023252	0.021951	0.018055	0.008121	0.022661	0.009674	0.04138	0	0.042601	0	0.012102	0.028081	0.04176	0	0.040327	0.102157	0.096685	0.022567	0.027622	0.016578	0.068515	0.033275	0.042497	0.048041	0.07513	0.024845	0.022788	0.026465	0.010391	0.110206	0.126681	0.167985	0.139719	0.168136	0.229234	0.151602	0.174843	0.193556	0.119073	0.278417	0.213672	0.301856	0.466907
108633557	LOC108633557	0.051333	0.141113	0.051772	0.04753	0.091804	0.081095	0.040897	0.048015	0	0.101306	0.099655	0.091197	0	0.048492	0	0.089896	0.062099	0.041158	0.071001	0.061783	0.077304	0.084637	0.023448	0.957369	0.044415	0.326334	0.095761	0.081041	0.062728	0.075448	0.695611	0.924994	1.17228	0.628306	1.1346	1.06435	0.37274	0.987531	1.44842	0.763883	1.25882	1.30663	0.822162	0.16339
102176081	GALNT5	0.075357	0.516585	0.152208	0.101426	0.055052	0.058915	0.162438	0.115111	0.133558	0.234517	0.048283	0.054688	0.154349	0.112983	0.121197	0.231906	0.399962	0.496395	0.698278	0.419001	0.170267	0.221268	0.170476	0.174855	0.141133	0.7432	0.30146	0.708858	0.422442	0.169117	0.970683	1.63305	0.722178	1.20744	1.5225	0.766044	1.51042	0.94754	1.15762	1.49763	0.689769	1.11086	1.37373	0.61461
102183737	LOC102183737	0	0.108314	0	0	0	0	0.014037	0	0	0	0	0.012298	0	0	0	0	0	0	0	0	0	0	0	0	0	0.071303	0.013179	0	0	0	0.619653	0.629251	0.889555	1.10986	0.920586	1.02085	1.09478	1.11261	0.914838	0.782933	0.930283	1.72689	0.747908	1.29204
102171074	ITGA11	0.618036	1.38228	1.09279	1.39073	1.2052	1.22054	1.21959	0.173937	0.557056	1.10069	1.25758	1.1989	1.08496	0.174766	0.565799	1.11843	1.38138	2.4713	0.567443	0.181146	0.13462	0.107859	0.325755	0.172358	0.233571	0.718854	0.41234	0.55743	0.181411	0.135674	7.83329	4.38763	4.1938	6.41285	5.41865	3.89565	5.83796	6.32165	5.43836	4.04114	3.19245	4.7946	3.52582	5.91531
0	0	0	0.278661	0	0.047382	0	0	0	0	0	0	0	0	0	0	0	0	0.11654	0.037852	0.015628	0	0.464484	0	0	0	0	0.178765	0.134916	0.015781	0	0.468401	2.77357	1.70181	1.14254	1.66209	1.57623	1.49991	0.870806	2.30367	4.39214	3.06197	3.04383	2.72482	3.26446	3.105
108636210	LOC108636210	0.108134	0.233018	0.149627	0.163984	0.067124	0.042006	0.104821	0.401154	0.169264	0.247367	0.030592	0.078652	0.142033	0.402167	0.149707	0.246374	0.249	0.272677	0.268628	0.252742	0.292416	0.261146	0.255262	0.23398	0.207773	0.18326	0.143039	0.29852	0.254254	0.278853	0.795117	0.967268	1.0462	1.41141	0.780744	0.967026	1.1157	1.23419	2.16378	1.7337	2.53073	1.97776	1.7658	1.6107
102181999	CCDC150	0	0.115901	0.087636	0.052535	0.04234	0.095769	0.084594	0.052768	0	0.195324	0.074749	0.042061	0.099777	0.053293	0	0.19454	0.220047	0.22917	0.126641	0.112003	0.157415	0.21162	0.160545	0.174759	0.272756	0.278086	0.136948	0.119379	0.112882	0.158704	0.473531	0.425492	0.649156	0.382016	0.384989	0.297689	0.371261	0.349701	0.617385	0.558152	0.419432	0.654658	0.525744	0.880079
102183844	HS2ST1	1.45283	2.25487	1.96066	2.68843	0.858655	0.981591	1.56183	0.073921	1.01679	1.78986	1.00731	0.843052	2.04418	0.070803	1.01582	1.76729	1.49005	2.52162	0.465458	0.471274	0.731755	0.439896	0.962437	1.81606	3.13341	2.55111	2.97859	0.483061	0.479559	0.755831	11.0319	9.81073	10.4974	10.3431	9.85925	9.45829	10.6984	10.4927	11.5879	13.0513	11.5471	12.0861	13.1934	13.075
102178972	PLCE1	0.265805	0.457683	0.331496	0.244468	0.153283	0.266861	0.22726	0.036755	0.166161	0.457814	0.237896	0.150238	0.309826	0.035847	0.158976	0.461851	0.65722	0.980991	0.665616	0.176017	0.186955	0.155514	0.234186	0.428586	0.40347	0.360223	0.434048	0.650601	0.17008	0.185751	1.88351	0.891389	1.55323	1.48296	1.44768	1.07083	2.23421	1.53306	1.60075	1.80239	1.41412	2.16858	2.01264	3.43411
104795818	MIR374A	0	0	0	0.013003	0	0	0	0.040827	0.142039	0	0	0	0	0.041233	0.142075	0	0.126079	0.026517	0.055031	0	0	0.015702	0.001066	0	0.111132	0.011389	0.009724	0.055568	0	0	1.46517	0.447304	1.82543	1.27746	0.874187	1.62324	0.711668	2.02545	0.987102	0.684423	2.48845	1.00599	1.41284	2.32374
0	0	0	0.03051	0.134021	0	0	0	0	0	0	0.151573	0	0	0.171445	0	0	0.150964	0	0	0	0.12411	0	0	0.118274	0.081108	0	0.108536	0.115837	0	0.126007	0	0.563055	2.51004	3.7736	1.55981	0.990693	3.68519	1.62198	2.3009	2.05521	3.70792	3.12867	1.87043	1.76043	3.30806
108637134	LOC108637134	0	0.085492	0.019891	0.012629	0.038721	0.00271	0.006808	0.00069	0.020332	0.107151	0.004253	0.038412	0.025446	0.000697	0.020337	0.10672	0.114958	0.186547	0.02126	0.070216	0.090566	0.064591	0.392668	0.270535	0.070544	0.2713	0.101185	0.021467	0.071105	0.091279	0.388471	0.131872	1.02824	0.402816	0.226305	0.54003	0.345434	0.530573	0.798052	0.608993	0.707741	0.418933	0.766301	0.666073
102184634	LOC102184634	0	0.117908	0.109988	0.062416	0.037563	0.105955	0.173342	0.026811	0	0.132331	0.129491	0.037315	0.127837	0.025708	0	0.131657	0.100336	0.081747	0.033985	0.191055	0.156342	0.194936	0.085733	0.141378	0.09872	0.118174	0.182675	0.034317	0.186661	0.157596	0.312483	0.424712	0.294624	0.384705	0.477775	0.641532	0.435698	0.735548	0.573338	0.674595	0.886428	0.635098	0.411799	0.383586
106502447	LOC106502447	0.208325	0.196177	0.086763	0.235738	0.263547	0.227295	0.254821	0	0.354389	0.085401	0.142428	0.261807	0.065252	0	0.368921	0.085058	0.128608	0.295514	0	0.032417	0.166807	0.252819	0.340479	0.153893	0.062147	0.256642	0.10581	0	0.042081	0.168213	1.59707	2.65149	2.34464	2.37501	1.48511	1.78499	5.32175	1.51854	0.427084	2.14268	0.967028	1.36114	1.60065	1.06413
108633869	LOC108633869	0	0	0	0	0	0	0	0.076911	0	0	0	0	0	0.077676	0	0	0.244464	0.13672	0.134961	0.176339	0	0.062636	0.088459	0.150861	0.188455	0.118751	0.139005	0.136279	0.170897	0	0.373415	0.583763	0.889088	0.438535	0.301787	0.568594	0.136881	0.664873	0.812961	1.34939	0.581789	1.91113	0.911339	0.703914
102180595	LOC102180595	0.099429	0.149088	0	0.026821	0.030335	0.007648	0.088043	0.067456	0.016381	0.086151	0.003221	0.008306	0	0.047812	0.023802	0.085805	0.033032	0.172777	0.096626	0.02286	0.060623	0.029729	0.102751	0.150825	0.069955	0.0885	0.111901	0.039565	0.029324	0.061134	0.453756	0.621068	1.01536	0.421012	0.374044	0.352098	0.25481	0.512963	0.759364	1.12668	0.582778	0.919779	0.742935	0.640361
102180942	LOC102180942	0	0.018217	0	0.030882	0.027556	0	0	0.004987	0.011439	0	0	0.027374	0	0	0.010012	0	0	0.020739	0	0.065536	0	0.026037	0	0.027418	0	0.079463	0.023812	0.009897	0.066538	0	0.221331	0.188306	0.19075	0.779341	0.378652	0.504577	0.619505	0.140129	0.457033	0.370615	0.652516	0.446571	0.271085	0.344446
102176803	DCLK1	2.25375	2.52975	1.8964	2.4364	1.4421	1.019	2.37085	0.445521	1.26465	1.71884	0.946106	1.43133	1.9533	0.445374	1.26052	1.7211	2.19515	6.03773	4.70819	1.8205	1.14952	1.54651	2.69875	1.05074	1.12682	3.39614	2.73664	4.72817	1.85884	1.14611	9.32035	9.24127	13.0318	8.25012	6.68215	7.16832	10.1376	9.3094	6.19151	6.90524	6.5838	11.3187	10.1148	8.59596
108636923	LOC108636923	0	0	0	0	0	0	0	0	0	0	0	0	0	0	0	0	0	0.209464	0	0	0	0	0	0	0	0	0	0	0	0	0.238455	0.313721	0.405083	0.137804	0.129716	0.272602	0.230727	0.570912	0.41198	0.409816	0.286107	0.309018	0.464997	0.268964
102181008	FGD4	0.700499	0.827769	0.946906	0.690022	0.35112	0.757402	0.687426	0.236192	1.12808	2.55791	0.747258	0.35417	0.898107	0.237733	1.11684	2.57395	2.61731	2.55407	0.467931	1.34892	0.85469	0.851269	0.985585	1.3996	1.69652	1.41532	1.17494	0.46431	1.3587	0.860339	6.07491	3.91016	6.06865	3.86039	4.76849	4.13173	4.74574	5.70051	8.2904	6.24685	6.1462	5.66795	6.80678	7.74347
102172362	LOC102172362	0	0	0	0.078805	0	0	0.098065	0	0.070423	0.07829	0	0	0	0	0.070441	0.077976	0	0.027499	0.042963	0	0.124614	0.037292	0	0	0	0	0	0.043382	0	0.125665	0.73834	0.776866	1.43756	1.25626	0.943817	1.01167	0.96006	0.843155	0.738489	1.30013	1.16878	1.68507	2.23636	1.32441
102186671	LOC102186671	1.0007	3.58967	3.02355	3.48176	1.93562	1.7218	3.63313	0.136786	0.581058	1.66258	1.69593	1.91659	2.90204	0.138071	0.568324	1.64853	1.88433	2.25342	0.34029	0.596943	1.43727	0.97033	1.47643	2.13364	2.13297	3.13853	2.22282	0.343613	0.61059	1.4338	10.7644	11.7043	12.4307	12.4639	11.8882	10.4356	12.6553	11.8512	12.6992	12.7663	12.196	13.682	13.2138	12.7361
106502523	LOC106502523	0.014611	0.065218	0.01154	0.009357	0.016018	0	0.044701	0.005722	0.018211	0.04612	0	0.015912	0.013947	0.005779	0.018215	0.045935	0.033619	0.038296	0.02072	0.030028	0.014133	0.027276	0.033364	0.035014	0.01039	0.063865	0.082001	0.020922	0.030487	0.014252	0.282866	0.080555	0.093645	0.333593	0.174472	0.570287	0.168356	0.211555	0.163585	0.287601	0.458312	0.541026	0.104257	0.13097
102185490	NOS1	0.119224	1.0853	0.268912	0.29638	0.182777	0.196302	0.241922	0.100214	0.099438	0.301075	0.242061	0.180513	0.280264	0.100929	0.099339	0.306973	0.226738	0.386221	0.055416	0.217908	0.40183	0.301259	0.320965	0.946969	0.521337	0.751395	0.971911	0.056968	0.22174	0.410055	1.18756	1.20162	1.89506	1.48075	1.08404	1.30257	2.95732	2.1948	1.28744	2.20336	1.67899	1.90683	1.85916	1.79454
106502021	MAGI2	0.058462	0.172083	0.160566	0.051703	0.01951	0.048826	0.024236	0.021531	0.131924	0.198709	0.048313	0.019381	0.163546	0.021666	0.126008	0.203022	0.181706	0.33659	0.060387	0	0.038983	0.030494	0.045364	0.095085	0.087477	0.107884	0.084628	0.060977	0	0.036039	1.31724	0.844276	1.11565	1.01771	0.833737	0.761611	1.39788	1.14331	2.1536	1.70003	1.45811	2.17812	2.29816	2.68785
108637183	EXD3	0.221403	1.23109	0.432742	0.578898	0.382997	0.324618	0.935922	0.149127	0.050721	0.369792	0.432929	0.379335	0.481886	0.149374	0.050734	0.368111	0.503998	0.700582	0.070478	0.13074	0.257417	0.252478	0.440978	0.384589	0.354613	0.702491	0.751219	0.071166	0.118537	0.259228	1.95217	1.93417	2.49411	3.04141	2.18898	2.7048	1.96969	3.12975	3.15069	2.76821	2.93778	2.54721	2.2736	2.66022
0	0	0	0.215607	0	0.127566	0	0	0	0	0	0	0	0	0	0	0	0	0	0	0.321496	0	0.098584	0.116496	0.096919	0.204798	0	0.145247	0.087219	0.162318	0	0.099416	0.881077	1.20834	1.54752	1.42343	1.84818	2.36189	2.24796	1.40718	1.19932	2.1247	1.70346	1.08531	0.309265	1.85567
102177882	FMN2	0.030587	0.039238	0.010645	0.023419	0.007015	0.016894	0.04262	0.018913	0.01111	0.033807	0.016144	0.006921	0.010352	0.018898	0.011113	0.032771	0.0504	0.062407	0.024071	0.018605	0.022464	0.04991	0.029662	0.048741	0.043295	0.04344	0.107532	0.024279	0.017971	0.022528	0.14559	0.045906	0.153313	0.179693	0.114448	0.108039	0.189463	0.141875	0.129213	0.189352	0.113318	0.080521	0.172253	0.405768
102170402	GPRIN3	0.034	0.08907	0.135048	0.120331	0.036122	0.069141	0.106389	0.012237	0.020512	0.088881	0.03209	0.041089	0.135455	0.012359	0.020517	0.088488	0.183999	0.122153	0.033475	0.024209	0.061758	0.021144	0.063318	0.032921	0.166188	0.246778	0.132944	0.032674	0.01851	0.055681	0.532651	0.252252	0.522767	0.641047	0.381461	0.40747	0.541465	0.469255	0.386312	0.311246	0.598361	0.616503	0.400563	0.448778
102187999	GPR161	0.89805	1.29823	1.71199	1.52148	0.88806	1.00713	2.23248	0.196886	0.800831	1.07476	0.810045	0.898014	1.74245	0.200893	0.797929	1.06167	1.2227	1.4273	0.203941	0.362523	0.562237	0.554711	1.08758	0.578478	0.745333	2.27279	1.63189	0.220938	0.372135	0.561864	6.1298	5.99428	5.65386	5.85356	5.48965	4.37661	5.3364	5.27747	6.55491	5.54103	4.87666	7.45303	5.52232	7.03517
102186851	BMP3	0.640864	0.656782	0.230624	0.692957	0.201006	0.192669	0.826811	0	0.172566	0.349003	0.19094	0.199679	0.264864	0	0.17261	0.347602	0.429206	0.73469	0.053305	0.217884	0.417579	0.191691	0.784955	0.68959	0.541718	0.779336	1.13015	0.053825	0.221215	0.417172	3.54468	3.29651	4.33971	3.58991	3.67423	3.80102	3.4994	4.01032	2.8227	2.10499	3.16109	3.11166	2.77357	1.72431
102169700	LOC102169700	0.177698	0.280793	0	0	0.099237	0.079121	0.074739	0	0.044656	0	0	0.119718	0	0	0.042527	0	0.039674	0.101555	0.086514	0.129974	0.088147	0.208101	0.172038	0.065423	0.040057	0.181095	0.137249	0.087359	0.12897	0.090884	0.558561	1.51957	1.96419	1.43429	1.12911	0.611369	1.22945	1.00466	0.628374	0.582571	1.57875	1.04884	0.610663	0.208609
102187010	SCUBE3	0.446849	0.993255	0.400375	0.585082	0.241768	0.227632	0.329321	0.038304	0.154176	0.244421	0.247975	0.24176	0.427502	0.038546	0.16211	0.243327	0.374112	1.58339	0.137985	0.136394	0.329019	0.351862	0.439902	0.837549	0.202718	0.985521	2.18343	0.139332	0.13829	0.336873	2.54678	2.62605	2.77204	3.02314	2.63988	2.7292	3.03937	2.15195	2.08734	1.51071	2.12766	2.66262	3.65732	1.62288
102186089	LOC102186089	0	0.07504	0.014066	0	0	0	0.01549	0	0.050423	0.036568	0	0	0.017994	0	0.050436	0.036421	0.005551	0	0	0	0	0	0	0.017558	0.030411	0.027222	0.068942	0	0	0	0.831997	0.264424	1.33105	0.722238	0.326938	0.899589	0.498447	0.864308	0.721887	0.668834	1.06525	1.18151	1.19087	0.743834
102175743	DGKI	0.029422	0.028197	0.036979	0.013615	0.013801	0	0.008972	0.029483	0.017559	0.034073	0	0.01371	0.03571	0.029757	0.017564	0.033911	0.026801	0.038241	0.024695	0.0225	0.025465	0.008844	0.012179	0.069941	0.018682	0.019833	0.032718	0.024923	0.022749	0.025669	0.164519	0.386966	0.169002	0.164566	0.070107	0.109027	0.174804	0.159577	0.204031	0.060851	0.193761	0.084264	0.131553	0.083406
102185627	LOC102185627	0	0	0	0	0	0	0	0	0	0.028204	0	0	0	0	0	0.028091	0	0	0	0	0	0	0	0	0	0.107333	0	0	0	0	0.323773	0.455119	0.604352	0.398078	0.7889	0.910697	0.721416	1.2127	0.76344	0.567636	0.622388	0.583807	0.14942	0.369296
102171289	LOC102171289	0	0.107644	0.078127	0.045652	0.036949	0	0	0.025468	0	0.060769	0	0.036705	0.050565	0.025721	0	0.060525	0	0.075354	0	0.068918	0	0	0.051506	0	0.133073	0.021978	0.060817	0	0.069972	0	0.390073	0.800962	0.54728	0.70325	0.63532	0.588189	1.33342	0.665355	1.36249	0.267909	1.45917	1.11143	0.934481	0.306918
102177676	TXNDC2	0	0.035946	0.053313	0	0.056449	0.029787	0.080121	0.051407	0.028334	0.039	0.041311	0.047496	0.068201	0.051256	0	0.038843	0.046162	0.036307	0.020136	0.016334	0.011091	0.021897	0.04267	0.025393	0.026317	0.061035	0.085955	0.020333	0.016424	0.011185	0.286492	0.210585	0.264692	0.193051	0.243096	0.244974	0.438349	0.311891	0.472034	0.547724	0.239772	0.158221	0.349303	0.561036
102176485	LOC102176485	0	0.175851	0.052994	0.054938	0.053416	0.041858	0.134532	0.028687	0.076439	0.04524	0	0.053063	0.067793	0.028632	0.076459	0.045059	0.032223	0.131065	0.034727	0.064802	0.06575	0.039332	0.061394	0.053606	0.017357	0.166503	0.207253	0.035066	0.065793	0.066304	0.517065	0.177247	0.583443	0.668036	0.548316	0.332938	0.400474	0.608663	0.881692	0.389315	0.237234	0.791481	0.307848	0.386264
102178536	HTR4	0.016838	0.017869	0.031355	0.070257	0.024781	0.025549	0.021849	0.008402	0.014585	0.027831	0.025141	0.024618	0.036692	0.008375	0.014588	0.023606	0.062096	0.119749	0.013647	0.021293	0.029645	0.021569	0.011606	0.140981	0.107767	0.068067	0.092315	0.01378	0.018161	0.029895	0.132648	0.082531	0.073391	0.304606	0.211469	0.294353	0.19116	0.206588	0.148631	0.111014	0.155244	0.209233	0.180483	0.177429
102191576	SDR42E2	0.211291	0.86501	0.44971	0.820331	0.497944	0.465595	0.517184	0.272719	0.239013	0.305345	0.379643	0.505162	0.433114	0.273382	0.238774	0.302251	0.168208	0.281023	0.348597	0.145986	0.850235	0.363943	0.298033	0.427078	0.322895	1.09564	0.738484	0.358027	0.150584	0.839721	0.519638	2.41416	2.19994	2.8905	2.82467	3.44559	1.52223	2.10524	2.79281	2.00565	5.02047	3.20615	2.41133	1.02878
102175310	CCDC7	0	0	0.103683	0.090619	0.094211	0	0.074657	0.054064	0	0.153524	0	0.087739	0.117341	0.054601	0	0.152907	0.136367	0.189599	0.138202	0.234448	0.332711	0.30835	0.189984	0.188568	0.19869	0.247082	0.294233	0.139227	0.231712	0.333378	0.334551	0.505239	0.39521	0.847858	0.667608	0.593394	0.452105	0.25341	0.506441	0.719878	0.667247	0.803351	0.493911	0.703608
108637384	LOC108637384	1.1372	1.58743	0.867775	1.3949	1.13234	1.47489	0.266545	2.62154	0.836714	0.755804	1.7562	1.15366	0.862396	2.65	0.790395	0.723234	0.29934	0.678343	3.18971	2.82403	2.11488	5.12959	2.58385	1.196	1.4667	5.57917	1.28601	3.18068	2.81394	2.13858	4.81278	11.5162	9.01019	5.7039	10.2848	6.27784	9.97881	9.39626	4.20648	6.84757	6.77286	2.64858	8.26848	7.65685
102168704	PDE3A	0.659797	0.463129	0.817709	0.401074	0.365749	0.48062	0.356702	0.084031	0.571332	1.24285	0.563065	0.371317	0.808523	0.079936	0.588956	1.25137	0.744103	1.00862	0.147135	0.104785	0.157278	0.079786	0.156214	0.26529	0.309004	0.425447	0.320024	0.15244	0.103544	0.159348	3.74193	2.13155	2.92492	2.66405	2.63429	2.55424	3.77599	4.11974	4.8142	4.38811	3.38981	5.14994	4.31871	4.26643
102179705	CHRNA7	0.287258	0.480926	0.191493	0.121858	0.096673	0.160378	0.053545	0.22584	0.156052	0.163423	0.116761	0.103593	0.200026	0.227906	0.14881	0.174048	0.047255	0.028049	0.079542	0.140761	0.152728	0.123134	0.050883	0.066434	0.139778	0.406186	0.093699	0.080282	0.13877	0.161169	0.777259	1.3733	0.896214	0.823574	1.54181	1.41399	0.82958	1.0245	1.26528	0.713417	1.2545	1.2431	0.532156	0.267017
100860806	DDR2	2.42183	2.6977	4.48211	3.66643	1.72997	2.23715	4.08709	0.114015	2.66918	4.76493	2.09579	1.68745	4.61254	0.114713	2.67109	4.74687	3.93169	5.81278	1.38499	0.466982	0.684493	0.51121	1.27844	2.66714	3.17407	2.85712	3.42321	1.40776	0.450646	0.682319	30.3109	16.0024	20.0814	22.6304	20.4109	15.9063	28.0563	24.1521	26.7176	27.02	17.829	26.2759	30.755	39.2008
102173944	BMP8B	1.50072	3.69516	2.61571	2.63176	3.25269	2.14386	2.17538	0.234536	0.90864	1.08776	2.30842	3.21778	2.71044	0.236483	0.954578	1.09069	0.75129	1.18477	0.687959	0.484171	1.88129	1.44375	1.08039	1.04464	1.33678	3.05466	2.08681	0.670764	0.461169	1.88062	7.99529	11.4488	11.038	10.4897	10.9835	8.87748	10.9453	8.50883	7.24664	6.46728	8.03093	7.35035	6.23435	6.16241
102171085	ELK4	3.57031	6.35538	8.14392	8.17844	4.24837	3.4845	7.38165	0.686855	3.54084	7.07665	3.42374	4.29313	8.31088	0.686137	3.5979	7.0978	4.02615	7.86062	1.23547	1.27217	3.24584	1.464	3.33688	5.09593	7.93081	6.92401	9.26609	1.27222	1.26368	3.25611	29.7053	26.6329	28.7618	29.0109	26.8541	29.4146	30.7902	27.7378	30.3266	25.5408	26.0483	28.0401	30.0263	29.5387
102168488	LIFR	2.01459	2.48943	3.51973	2.30479	1.22634	1.72958	2.25813	0.23995	2.70143	5.95221	1.73723	1.23479	3.49315	0.239701	2.6836	5.95922	4.8842	8.53616	1.41048	3.50219	2.06044	2.56848	2.42204	4.52352	5.11782	4.3966	4.82111	1.4118	3.50609	2.0653	15.5356	10.9962	15.1383	13.275	13.6602	11.9074	18.5086	15.1094	15.7446	16.2102	10.9085	12.467	13.8757	15.8735
108637757	LOC108637757	0	0	0	0	0	0	0	0	0	0	0	0	0	0	0	0	0.209113	0.049779	0.362504	0.779801	0.828062	3.90598	0.216031	0.531836	0	0.714735	0.701365	0.366043	0.791722	0.813975	0.772764	0.491403	0.678331	0	0.285434	0.178175	0.376098	0.339009	0.184309	0	0.16205	0.115046	0.205367	0.231542
102182927	LOC102182927	4.69434	4.0432	5.01494	2.49002	1.95269	4.32298	3.57509	1.05264	5.21398	6.6744	4.35078	1.94484	4.79146	1.0542	5.21218	6.68486	11.4021	15.6116	5.83689	2.52112	1.71362	1.98908	3.18912	5.98736	4.99098	5.63856	3.63729	5.85759	2.50769	1.72431	31.9628	17.9726	27.1859	21.2647	21.1145	11.7024	24.536	24.481	29.903	33.4921	20.2601	30.7335	31.0309	39.141
108638275	LOC108638275	0	0	0	0	0	0	0.106025	0	0	0	0	0	0	0	0	0	0.077454	0.076734	0	0.058992	0.052828	0	0.136092	0.220319	0.10483	0.066564	0.196752	0	0.059894	0.053273	0.300296	0.260894	0.355113	0.543557	0.238207	0.442198	0.328306	0.433931	0.718024	0.304967	0.652369	0.828062	0.499272	0.597026
102188655	SLC2A13	0.287611	0.311446	0.42924	0.231329	0.156638	0.212855	0.209326	0.052676	0.353366	1.14166	0.216089	0.158896	0.434902	0.053122	0.357742	1.13404	0.850698	1.20349	0.423393	0.990246	0.501552	0.524954	0.367458	0.445252	0.5631	1.1205	0.591874	0.430674	0.984734	0.49096	2.00993	1.95974	2.50652	1.75067	2.2947	2.02187	2.43932	2.21749	2.20846	2.56498	2.1888	2.25892	2.45393	2.93961
102177215	UNC5D	0.018313	0.047123	0.071224	0.031899	0.026274	0.018157	0.03968	0	0.029098	0.058302	0	0.026101	0.058086	0	0.029105	0.063338	0.026524	0.028841	0.036274	0	0.011023	0	0	0.019834	0.028237	0.058802	0.068963	0.036628	0	0.011116	0.551806	0.301753	0.536633	0.904214	0.811947	0.987752	0.343376	0.607663	1.0442	0.476491	0.837988	1.08401	0.39244	0.392952
102178014	LOC102178014	0.102849	0.474451	0.188373	0.200566	0.070461	0	0.257733	0	0.069981	0.15843	0	0.069995	0.202197	0	0.069998	0.168217	0.042928	0.126835	0.055114	0	0.111693	0.041584	0	0.106136	0	0.049252	0.070788	0.055652	0	0.094062	1.93241	1.698	1.76906	2.35038	2.14694	3.47762	2.89375	1.94965	2.04895	2.54602	2.52966	2.20745	1.64817	1.87179
102179332	CACNB4	0.189011	0.094212	0.08927	0.082913	0.061996	0.072814	0.108673	0.016615	0.123872	0.240068	0.064645	0.061586	0.093282	0.016778	0.122687	0.238545	0.211513	0.222543	0.074946	0.147232	0.133407	0.129472	0.048353	0.113039	0.135957	0.154402	0.128345	0.078458	0.147251	0.136225	0.810831	0.385055	0.567063	0.476613	0.309182	0.544029	0.703217	0.908858	0.713843	0.731268	0.646254	0.620385	0.274604	0.483613
108638287	LOC108638287	68.7785	41.2246	27.1261	26.0964	11.4921	26.5512	14.4264	33.4383	11.2453	25.8755	27.145	11.4186	27.7766	33.4646	11.132	25.9773	52.287	11.1044	12.1088	177.072	24.4395	130.528	32.0051	154.203	27.5051	74.1697	45.8306	12.0488	175.424	24.1437	148.036	300.093	256.505	226.072	210.338	167.858	205.56	272.98	99.2031	128.793	138.876	98.8109	106.526	42.9285
108634932	LOC108634932	0.391069	1.24001	1.00781	1.29873	0.531607	0.38841	1.23188	0.033755	0.466663	1.13783	0.405296	0.527017	0.997734	0.034013	0.469354	1.11221	0.95488	1.48359	0.303906	0.200334	0.57174	0.31398	0.535383	1.2622	1.5339	1.71205	1.55919	0.31364	0.20103	0.578067	4.4679	4.72409	6.15827	5.82243	4.80213	5.33875	5.25449	4.6977	5.04982	5.62228	6.12273	5.58125	6.44672	5.74135
102186347	OCA2	0.411158	0.654403	0.526009	0.935934	0.193617	0.57117	0.307299	0.227093	0.302059	0.329027	0.599618	0.189999	0.480321	0.22612	0.301962	0.327537	0.461902	0.403598	2.29186	0.426298	0.374695	0.778454	0.340422	0.590534	0.400527	1.24069	1.81585	2.30845	0.432207	0.37553	3.41884	1.97952	2.80977	2.35606	2.71054	2.34242	3.62119	2.65117	2.12041	2.21363	2.26391	3.12748	1.30728	2.40282
102181545	LOC102181545	0.112517	0.125721	0.044345	0	0.074766	0	0.081944	0	0	0.059069	0	0.074272	0.054522	0	0	0.058832	0.046036	0.06172	0	0.00616	0.058967	0.115139	0.066747	0.064409	0.019436	0.110062	0.153134	0	0.006254	0.059464	0.529589	0.171577	0.484183	0.584363	0.422012	0.33563	1.45669	0.617878	0.616113	0.550266	0.624276	1.05135	0.795901	0.882381
0	0	0.167181	0.215607	0	0	0	0.191087	0.28977	0	0.065141	0	0.299838	0	0	0	0.065158	0	0	0.109013	0.033489	0.017237	0	0.107419	0.111703	0	0	0.114921	0.156721	0.033816	0.017501	0	1.17824	1.54977	2.76784	1.90359	1.96196	1.59744	3.09929	1.57649	3.73748	2.79915	2.3991	3.16933	4.78963	7.58625
108634331	LOC108634331	0	0.024942	0	0.012656	0	0	0.049022	0	0.042413	0	0	0	0	0	0.042424	0	0	0.026945	0.041913	0.019079	0	0	0	0	0	0.021824	0.013236	0.042323	0.019371	0	0.399273	0.258339	1.22222	0.538928	0.489948	0.402331	0.781176	0.563067	0.801977	1.1547	0.935122	1.48579	0.824227	1.687
102172897	LOC102172897	0	0	0	0	0	0	0	0	0	0	0	0	0	0	0	0	0	0.039753	0.17201	0.112579	0.105287	0.205965	0.047647	0.095551	0.072552	0.186271	0.108486	0.173301	0.114245	0.103449	0	0.09985	0.054137	0.191479	0	0.026698	0.178935	0.106484	0	0.056847	0.034288	0.078681	0.019338	0.062029
108635610	LOC108635610	0	0.197406	0.033708	0.120328	0.125629	0.084706	0.065099	0.115599	0.208892	0.017171	0	0.124799	0.026127	0.115921	0.184112	0.017102	0.069202	0.166055	0.147091	0.099505	0.041512	0.039371	0.090281	0.164699	0.046533	0.065016	0.150655	0.148417	0.100347	0.041862	0.936147	0.627574	1.0223	0.710114	0.552256	1.01527	1.26469	0.717283	1.36854	1.33563	1.46922	0.897586	1.09827	1.50557
102191152	LOC102191152	1.29921	0.751621	1.61249	0.822357	0.261425	0.57821	0.765559	0.149057	0.720628	2.26408	0.57895	0.263064	1.553	0.152223	0.738825	2.26389	2.42102	1.65664	0.619682	1.16213	0.699657	0.638171	0.632595	0.620824	1.29584	0.964922	0.967987	0.630382	1.16525	0.705157	5.26715	3.18806	5.87957	4.25074	3.83412	5.49872	6.54506	5.9067	4.96764	4.60872	4.56654	4.2261	4.17951	4.35954
106502056	LOC106502056	0.03195	0.17516	0.143707	0	0.070437	0	0.134847	0.112829	0.12422	0.069333	0	0.069971	0.14174	0.124783	0.124252	0.069055	0.07183	0.090556	0.039152	0.104449	0.033517	0.071507	0.09579	0.137755	0.055494	0.143594	0.091029	0.039535	0.105671	0.0338	0.553206	0.714972	1.92799	0.654404	0.173888	0.887714	1.20783	0.368412	0.368953	0.337237	0.654587	0.542197	0.416812	0.825879
102188576	LOC102188576	50.5721	29.3343	3.62005	23.1845	7.59396	6.81543	0.340164	1.75959	0.949762	3.17292	8.12953	7.60736	3.42367	1.77492	0.948701	3.23106	162.674	98.5413	90.2697	188.16	21.5229	3.95483	152.662	66.6172	28.8523	132.69	105.076	90.6786	189.213	21.746	311.596	580.975	230.571	149.998	178.026	110.894	150.283	668.038	3.37956	27.1885	0	89.9889	132.782	161.542
102191217	RPA4	0	0.082113	0	0.016036	0	0.051043	0	0	0.012006	0.006258	0.126597	0	0	0	0	0.006233	0	0.043299	0	0	0	0	0.025784	0.048946	0.034737	0.046784	0.020258	0	0	0	0.210933	0.678294	0.688067	1.0235	0.729754	1.71035	0.873538	0.657597	1.32864	0.679814	1.36505	1.02214	1.08391	0.45037
0	0	0	0.098229	0	0	0	0	0	0.191407	0	0	0	0	0	0.187866	0	0	0	0.073118	0	0.107461	0	0.092991	0	0	0.10405	0	0	0	0.109104	0	1.90661	2.55525	2.47269	2.99862	3.56235	0.856392	0.58384	0.738421	1.34754	1.06208	0.545253	0.95042	1.85675	1.0524
102174902	LAMB4	0	0.016087	0	0	0	0	0.01312	0	0.014567	0	0	0	0	0	0.01457	0	0.020749	0.04476	0.042027	0.02879	0.04	0.057782	0.022331	0.026745	0.051548	0.07822	0.031249	0.03546	0.029075	0.040337	0.066623	0.083507	0.074681	0.032628	0.122182	0.092983	0.015149	0.202572	0.065625	0.17842	0.106706	0.03158	0.187244	0.13076
108637251	LOC108637251	0	0	0	0	0	0	0	0	0	0	0	0	0	0	0	0	0	0	0	0	0	0	0	0.023855	0	0.179329	0.198006	0	0	0	1.50317	1.8912	0	1.10037	2.5226	1.62799	2.43346	2.45649	2.58322	3.13535	1.34756	1.88724	3.68824	2.74966
0	0	0.241878	0.256287	0.085624	0	0	0	0	0	0	0	0	0	0.109535	0	0	0	0.051995	0	0.160748	0.284694	0	0.054466	0.087063	0.083136	0	0.694311	0.18534	0.162318	0.288881	0	0.685572	1.73115	0.995028	2.91789	1.59843	2.65977	1.82229	2.0178	2.70182	1.83655	1.05872	1.09685	2.0882	2.45637
108634328	LOC108634328	0.4955	0.812577	0.572247	0.183972	0.371008	0	0	0.339001	0.473568	0.60843	0	0.410955	0.523105	0.341585	0.473275	0.609981	0.49678	1.48734	0.529874	0.638059	0.892676	0.565792	0.191909	1.05518	0.931165	0.821064	0.778912	0.515581	0.647813	0.880781	3.4965	2.26671	4.00719	2.17084	3.34116	2.45595	3.91282	1.58354	3.20602	4.67188	3.74798	4.23824	4.51792	7.69342
0	0	0	0	0	0	0	0	0.017754	0	0	0	0	0	0	0	0	0	0	0	0	0	0	0	0.173361	0.145994	0	0	0	0	0	0	0.627331	1.15232	2.13738	1.69817	1.21251	1.66396	1.41591	1.25651	1.55337	0.833863	1.61654	0.916708	1.79367	0.840024
0	0	0	0.353084	0.201949	0.438566	0.145781	0.062823	0.243196	0.104474	0	0.242932	0	0.144818	0.258342	0.09328	0	0.150964	0.381965	0.476371	0	0.076506	0.489909	0.28949	0.315938	0.221991	0	0.74777	0.526897	0	0.077675	0.49404	1.15696	1.87318	3.40183	3.44957	1.34662	3.7179	2.34339	1.23734	2.4981	2.66399	3.26989	3.58997	2.44283	3.96925
0	0	0	0	0	0	0	0	0.129586	0	0.081427	0	0	0	0	0	0.081447	0	0	0	0	0.284418	0	0.199708	0.110061	0.117607	0	0.371896	0.188065	0	0.288766	0	1.36593	3.32893	2.25557	0.917699	0.596636	0.761816	1.20188	4.18547	1.22883	1.86505	5.7653	4.29217	3.09	3.16987
0	0	0.223642	0.2929	0	0.042505	0.145781	0	0.156964	0	0	0	0	0.144818	0.062783	0	0	0	0	0.095194	0	0.195779	0	0.070575	0	0.145994	0.113689	0.414361	0.127143	0	0.127782	0	2.59058	1.48504	2.34174	1.15536	1.88266	0.948975	2.63511	2.85682	2.23924	4.78769	2.83894	0.936677	2.13905	2.41089
0	0	0.242263	0.186031	0	0.078017	0.12805	0	0.176868	0	0.129931	0	0	0.127205	0	0	0.129964	0	0.12909	0.13111	0.160748	0.228093	0	0.073603	0.020778	0.226883	0.007682	0	0.266518	0.162318	0.23158	0	0.735522	2.19824	2.23115	1.62269	1.30142	1.46963	2.36315	2.59518	2.22678	1.46958	3.56246	2.35629	2.34038	2.87291
106503203	LOC106503203	40.0168	39.4849	35.3627	24.1362	11.4437	23.0481	24.7889	28.9887	7.89033	29.7571	24.1996	11.2382	36.6377	28.762	7.79154	29.6387	38.5028	8.05348	14.1824	96.5156	22.3351	99.4046	30.266	125.892	18.0807	72.9373	49.2764	14.2416	94.8263	22.3815	166.742	151.765	143.468	162.994	104.308	79.6802	236.709	201.065	57.3308	150.252	74.7683	47.2419	49.2892	46.6886
0	0	0	0	0.104238	0.092941	0	0	0	0	0	0	0	0	0.133346	0	0	0	0.367548	0.410312	0	0	0.161148	0.099854	0.129773	0.145994	0.292117	0.046287	0	0	0	0.162506	1.74912	1.20034	2.505	1.05123	0.682662	1.13877	1.39663	1.19347	1.57226	0.899274	2.57555	1.54714	1.06789	1.24369
106503375	C21H14orf132	0.207519	0.520037	0.503428	0.475715	0.163837	0.201396	0.259132	0	0.166046	0.277194	0.183467	0.162755	0.49595	0	0.166015	0.281857	0.211021	0.365803	0.093102	0.068651	0.164581	0.312756	0.16304	0.176942	0.212369	0.606639	0.207934	0.093807	0.069108	0.165925	2.88531	2.55211	1.85996	1.53876	2.40754	1.75362	2.40326	1.49517	1.6896	1.83475	1.4064	2.49097	2.08465	2.60198
102170267	LOC102170267	0	0.164941	0.147107	0.114975	0.126883	0.110439	0.122496	0.082247	0.131467	0.040573	0.09481	0.141039	0.119348	0.081374	0.131501	0.04041	0.039118	0.224816	0.171573	0	0.073191	0.075739	0.124447	0.215673	0.124598	0.198693	0.156762	0.145785	0.008273	0.073809	0.530826	0.930846	0.521124	0.575467	0.672067	0.847367	1.08385	0.638536	1.20623	0.313576	0.359489	0.799462	0.77985	0.427982
102188110	LOC102188110	0.150508	0.207355	0	0.190973	0.156344	0.334561	0.083832	0.200506	0.31494	0.20282	0.124927	0.155312	0	0.202499	0.31502	0.202006	0.510343	0.363854	0.290046	0.175136	0.426819	0.141941	0.299664	0.366769	0.061828	0.340603	0.309366	0.292878	0.177514	0.430419	0.746786	0.507441	1.14217	1.90107	1.86048	2.67395	0.677677	1.73519	1.7931	1.8131	2.69283	3.54522	1.24654	1.85639
108637294	LOC108637294	0	0	0	0	0	0	0	0	0	0	0	0	0	0	0	0	0.015048	0	0	0.016651	0.017613	0	0	0	0	0.031932	0.019782	0	0.016906	0.017762	0.147369	0.221059	0.047427	0.111581	0.040722	0.232374	0.076659	0.017581	0.069397	0.15628	0.35251	0.277608	0.110506	0.773355
102187962	BPIFA2	0.066408	0.125299	0	0.04077	0.05726	0.194596	0	0.361705	0.105965	0	0.236881	0.056881	0	0.365302	0.105992	0	0	0.049975	0.128036	0	0.151361	0.264583	0.204845	0.052711	0.122147	0.156853	0.104777	0.129286	0	0.146086	0.720144	7.5544	7.12345	2.72581	1.01891	1.46022	6.70786	6.70918	1.79842	7.05656	0.596902	0.119829	0.527848	0.614488
102169456	CHRM2	0.020604	0.036239	0.072425	0.028165	0.05104	0.011326	0.044233	0.020379	0.012228	0.052552	0.017771	0.050392	0.085185	0.020582	0.010886	0.052341	0.073392	0.19482	0.045393	0.043342	0.030842	0.00529	0.039502	0.018521	0.090263	0.042542	0.044164	0.045458	0.040256	0.031102	0.329567	0.083071	0.2148	0.108605	0.200054	0.166704	0.306805	0.166071	0.122706	0.161072	0.181282	0.244616	0.214153	0.301649
0	0	0	0.14645	0	0	0	0	0	0	0	0.128733	0	0	0	0	0	0.128216	0.017684	0	0	0	0.136501	0	0	0.175993	0	0.114921	0.16936	0	0	0.137652	0.581052	0.768215	3.86739	1.42915	1.69149	1.96035	1.16621	1.36875	2.07469	0.833863	1.90771	1.45478	2.47151	0.773267
102178957	C23H6orf223	0.269185	0.31625	0.153797	0.184388	0.196769	0.191343	0.169909	0.272521	0.090517	0.106974	0.193503	0.195211	0.143346	0.282092	0.102659	0.102062	0.047374	0.071661	0.631729	0.123041	0.183434	0.483627	0.134744	0.247471	0.116052	0.437145	0.126847	0.627343	0.113212	0.191806	0.956201	0.748485	0.979745	1.29809	1.2079	1.54862	1.17321	1.32048	0.952473	1.18169	1.81797	1.1476	0.887673	0.74366
106502417	LOC106502417	0.185949	0.101201	0.07034	0.179241	0.023325	0.042779	0.054819	0.108977	0.086982	0.060813	0.063333	0.023171	0.118869	0.109926	0.053169	0.064594	0.033016	0.159885	0.08242	0.101394	0.084217	0.178516	0.068097	0.132191	0.155306	0.019223	0.11834	0.083225	0.094543	0.084927	0.55987	0.1867	0.459239	0.458473	0.952761	1.00902	0.408153	0.659098	0.577195	0.724302	1.14846	0.946675	0.619163	0.423579
102169470	LOC102169470	0.068026	0.056125	0	0.064443	0	0	0.02638	0	0.049816	0.027312	0	0.018984	0	0	0.049843	0.027211	0.056755	0.020767	0	0.02893	0.01076	0.001926	0.038461	0.040288	0.05259	0.089153	0.117343	0	0.022429	0.010859	0.413444	0.225125	0.307214	0.318089	0.472373	0.478304	0.371304	0.509876	0.806475	0.518743	0.465211	0.326543	0.827614	0.401779
102177635	TMED8	0.877699	1.63292	1.95198	1.61973	0.768393	0.811675	1.99275	0.128233	0.553815	1.27863	0.809484	0.782395	1.90137	0.120459	0.552043	1.27122	1.50511	2.46556	0.120223	0.409859	0.631125	0.393754	0.858613	1.73948	1.00679	1.93639	1.4633	0.128418	0.406003	0.622294	6.79396	4.93188	7.297	6.48926	6.13749	5.86242	5.77693	5.92716	7.42295	7.06089	6.27312	8.16985	8.16783	7.59854
102178978	CTNNA3	0.003765	0.005039	0.001955	0.006315	0	0	0.00666	0.007209	0	0.003301	0	0	0.002502	0.007281	0	0.003288	0.006944	0.181146	0.002275	0.007824	0.004726	0.009145	0.001558	0.010794	0.009866	0.013189	0.006111	0.002298	0.007944	0.007254	0.061492	0.011773	0.037315	0.025793	0.032829	0.041125	0.169042	0.018843	0.055206	0.062756	0.039904	0.08203	0.075487	0.054583
106503281	LOC106503281	0	0.209422	0.027814	0.077309	0.193442	0.087864	0.256778	0.021054	0	0.160622	0	0.192164	0.035581	0.021263	0	0.159762	0.126888	0.258624	0.077575	0.071008	0.104583	0.212521	0.26639	0.298629	0.100518	0.204358	0.357267	0.078332	0.070571	0.104585	0.986046	0.431063	0.854905	0.331491	1.08607	0.758775	0.824317	1.01751	1.05583	0.767566	0.841666	0.734404	0.79373	0.730237
102168972	TMEM229A	0.664829	1.2857	0.235906	0.356032	0.101542	0.018419	0	0.558043	0.146292	0.64758	0.028901	0.094439	0.231626	0.562101	0.146237	0.636079	1.32957	2.02312	1.55358	0.865986	0.654498	2.09407	1.35978	3.18479	0.7228	2.18087	1.61595	1.53551	0.872588	0.660234	5.02832	3.00779	3.30442	3.78605	5.47826	4.42064	2.75872	5.91906	1.97925	2.76638	1.45325	5.1797	6.2815	8.61567
102180122	FBXL21	0.077639	0.063505	0.03603	0.062063	0.085271	0.043064	0.06319	0.014485	0	0.068625	0.067221	0.084708	0.035292	0.014629	0	0.06835	0.080808	0.085898	0	0.073293	0.127058	0.097475	0.12466	0	0.143741	0.096435	0.163517	0	0.074201	0.130762	0.246587	0.221974	0.553793	0.349532	0.460852	0.609094	0.403443	0.49667	0.197742	0.292611	0.587717	0.829197	0.601991	0.32148
102176425	LOC102176425	0	0.036868	0.017556	0.020763	0.006355	0	0	0	0	0	0	0.006313	0.014985	0	0	0	0	0.035831	0	0.048448	0.043914	0.033786	0	0.057755	0	0.062119	0.054685	0	0.049189	0.044284	0.278664	0.290885	0.288437	0.205434	0.304235	0.403376	0.235416	0.394011	0.292842	0.233948	0.348003	0.380658	0.176213	0.099888
108634594	LOC108634594	0	0	0	0	0	0	0	0	0	0	0	0	0	0	0	0	0	0	0	0	0	0	0	0	0	0.089338	0.135537	0	0	0	1.60311	1.93812	0	0.915899	2.415	1.57427	2.0699	1.63724	4.61607	3.19536	1.226	2.61245	3.3636	3.28347
0	0	0	0.067123	0	0	0	0	0	0.270187	0	0	0	0	0	0.272874	0	0	0	0.083274	0.158516	0.189612	0	0	0.205337	0.125717	0	0.194726	0.081768	0.160063	0.192511	0	2.62759	5.73494	3.03604	1.33251	2.35324	0.108078	3.31352	5.3151	1.13224	0.712453	1.56433	1.37684	3.69796	0.803748
102173250	ALPK2	0.09439	0.066697	0.055463	0.027543	0.013308	0.020161	0.02102	0.0272	0.012056	0.064551	0.027224	0.013178	0.058353	0.027454	0.012059	0.06627	0.036014	0.492281	0.071652	0.024373	0.044341	0.036006	0.059811	0.127761	0.073375	0.095642	0.050933	0.072097	0.022287	0.042695	0.373659	0.160464	0.195525	0.269529	0.160395	0.263961	0.271687	0.29358	0.301735	0.238018	0.126475	0.385344	0.408007	0.316203
108638290	LOC108638290	58.0871	19.3727	17.644	21.3258	11.2819	21.3187	10.7781	26.5631	14.2512	16.5104	22.0645	11.1445	18.0625	26.7557	14.335	16.4975	35.881	4.49416	7.25347	90.6515	21.2099	35.4939	17.674	65.4786	14.4894	24.3817	45.9653	7.47573	90.8939	21.6247	106.552	201.116	172.281	140.691	158.63	135.039	134.894	191.084	86.3014	79.6815	105.456	75.4533	75.2989	14.9666
106502043	LOC106502043	0.135933	2.01721	0.741753	0.620979	0.307261	0.35105	0.613666	0.157188	0.171147	0.404583	0.353488	0.304535	0.806123	0.158107	0.17119	0.402958	0.320863	0.073479	0.147456	0.360395	0.483924	0.84286	0.543492	0.466901	0.201032	1.29142	0.557592	0.145462	0.322166	0.4659	1.06782	3.04128	4.03664	2.84443	2.58726	2.55767	2.64028	4.1568	1.61936	2.78295	2.45543	1.6672	2.31839	1.20777
102175419	SALL4	0.033616	0.109593	0.08557	0.117491	0.055945	0.121101	0.061154	0.020317	0.064562	0.09408	0.117372	0.062381	0.083148	0.020519	0.064513	0.088328	0.020354	0.038409	0	0.027714	0.064569	0.067037	0.007269	0.018391	0.021751	0.052027	0.025813	0	0.023162	0.069439	0.378554	0.513568	0.364516	0.406683	0.469338	0.300104	0.378122	0.29392	0.156381	0.224498	0.185279	0.244755	0.110559	0.183515
102185524	ASXL3	0.005141	0.009912	0.002564	0.011514	0	0.008706	0	0.003271	0	0	0.008293	0	0	0.003303	0	0	0.007596	0.02218	0.011596	0.011487	0.003208	0.012568	0.00349	0.019223	0.008631	0.030874	0.019426	0.011542	0.011662	0	0.055446	0.015387	0.103625	0.047184	0.052599	0.043908	0.142855	0.063681	0.073838	0.082253	0.036382	0.089437	0.032209	0.047236
0	0	0.02727	0.14645	0	0	0	0	0	0	0	0	0	0	0	0	0	0	0	0	0	0.077568	0	0	0	0.103413	0	0.237822	0.010902	0	0.078754	0	0.719459	0.266741	1.80231	2.58831	1.1017	2.09565	1.44114	0.910367	2.70182	2.15636	2.32105	4.49133	1.90581	1.43547
106503398	LOC106503398	0	0.005352	0.015485	0.026445	0.004789	0	0.007032	0	0	0	0	0.004758	0.019809	0	0	0	0	0.031549	0.08883	0.001787	0.003074	0.011742	0.034666	0.011156	0	0.054173	0.001232	0.089577	4.6e-05	0.0031	0.063393	0.382052	0.320915	0.18848	0.221783	0.211093	0.193215	0.298759	0.21229	0.231099	0.198505	0.416724	0.26893	0.318407
104795844	MIR491	0	0.142246	0.044699	0	0.020207	0.204148	0.251017	0	0	0.279866	0.068151	0.020074	0.057181	0	0	0.317416	0.217605	0.252045	0.118174	0.158257	0.033931	0	0.190725	0.288535	0.110476	0.382101	0.090842	0.119328	0.160676	0.034217	1.42388	0.722281	0.884759	2.69167	1.86672	1.36247	1.87615	1.10282	0.816178	2.46708	1.50323	1.40038	1.76511	1.24792
102169085	LOC102169085	0	0.106585	0.013824	0	0.115288	0	0	0	0	0.299671	0	0.073446	0.017685	0	0	0.298468	0	0.04904	0	0.035561	0	0.125787	0	0.297845	0.035507	0.232805	0.043859	0	0.036105	0	1.27776	1.10775	2.52199	1.79009	0.862762	2.1579	1.32987	1.7699	2.03475	1.99895	1.29791	2.55643	2.53028	3.3268
102180769	C11H2orf61	0	0	0	0	0	0	0	0	0	0	0	0	0	0	0	0	0	0	0	0	0	0	0	0.085965	0	0	0	0	0	0	0.322399	0.133447	0.213024	0.410008	0.233868	0.439955	0.136316	0.211002	0.146406	0.180298	0.144563	0.202168	0.540957	0.208288
104796267	MIR193A	0	0.139513	0.029703	0.085089	0	0	0.049505	0	0.147556	0.020437	0	0	0.037998	0	0.147594	0.020355	0.018856	0	0	0	0	0	0.017276	0.260579	0.120206	0.009039	0.276529	0	0	0	2.33129	1.15985	1.64313	0.812932	1.01042	2.64601	0.749708	2.50087	2.00253	1.44056	1.52944	2.00105	1.35223	1.00906
102183757	LOC102183757	0	0	0	0	0	0	0	0	0	0	0	0	0	0	0	0	0	0	0	0	0	0	0	0	0	0	0	0	0	0	0	0.256303	0.30768	0.256029	0.230071	0.180553	0.233368	0.225244	0.043548	0.073597	0.358661	0.290656	0.244717	0.161673
102181111	LOC102181111	0.060728	0.049149	0.091564	0.031775	0.042041	0.114602	0.046795	0.01853	0.069464	0.089591	0.104765	0.041763	0.074098	0.018714	0.060597	0.087173	0.149301	0.104374	0	0.025135	0.014598	0	0.036767	0	0	0.021736	0	0	0.024883	0.014721	0.819001	0.371328	0.562077	0.305323	0.613261	0.399496	0.26152	0.309646	0.958504	0.512621	0.562309	0.792412	0.976382	0.761035
0	0	0	0.27685	0	0.18693	0	0	0.129586	0	0	0.303145	0	0	0	0	0	0.301928	0	0	0	0.12411	0	0.144745	0	0.179993	0	0.114921	0	0	0.126007	0	1.68917	1.12864	1.93105	0.818258	2.99705	1.21677	2.54919	3.20012	2.51133	2.18303	2.55031	2.90955	3.47523	2.63968
108634218	LOC108634218	0.212693	0.907304	0.6483	0.620372	0.688943	0.636916	1.48014	0.189713	0.197416	0.785577	0.612276	0.691081	0.638134	0.190963	0.199438	0.797064	1.35922	1.93178	0.102144	0.518349	0.854042	0.54523	0.933003	2.37526	1.20885	2.28755	2.20773	0.103097	0.512506	0.857626	2.15901	2.44306	3.62131	3.37368	2.5588	4.49331	3.79795	3.64701	4.34781	4.34751	7.01502	4.60112	4.70202	5.66776
108637252	LOC108637252	0	0	0	0	0	0	0	0	0	0	0	0	0	0	0	0	0	0.022538	0	0	0	0	0	0	0	0.114892	0.070929	0	0	0	1.27917	0.978761	0	0.69488	1.48949	0.639885	1.57289	0.828404	2.01025	1.24172	0.842466	1.2595	2.39677	1.50111
102176045	IPCEF1	0.340082	0.46301	0.748606	0.519568	0.375851	0.261205	0.31471	0.052077	0.4986	0.484484	0.278512	0.383107	0.756188	0.05255	0.469418	0.482239	0.867338	0.489495	0.06966	0.063709	0.210157	0.033898	0.200308	0.226108	0.171958	0.229064	0.226463	0.068531	0.064633	0.219597	3.65915	1.09649	2.17695	1.82472	1.65838	1.81412	2.80211	2.46532	4.26708	1.6707	2.8845	2.80659	2.86323	1.66975
102186328	TBX5	0	0.009214	0	0.008255	0	0	0	0.007893	0	0.022552	0	0	0	0.009832	0	0.022462	0	0.061676	0.010063	0.015499	0	0	0.023811	0	0	0	0.014938	0.010161	0.015538	0	0.847985	0.117543	0.338328	0.216919	0.244399	0.340028	0.359461	0.056575	0.082778	1.12841	0.582277	1.46229	0.079642	0.990637
102190049	NKAIN3	0	0.075979	0.06701	0.019147	0.020364	0	0.010263	0.014547	0.067048	0.05512	0	0.02023	0.068135	0.014692	0.067012	0.054899	0.017407	0.082037	0.038523	0.004671	0.025986	0.03481	0.045704	0.029698	0.019504	0.070343	0.045751	0.038899	0	0.026205	0.602384	0.405761	0.360711	0.331237	0.461958	0.31333	0.24726	0.326543	0.379327	0.309616	0.46012	0.78235	0.698463	0.449171
102179703	IGF2BP2	0.377065	1.63762	1.01399	0.835892	1.28892	0.229255	0.15376	1.49251	1.45903	1.75494	0.299917	1.3036	0.998798	1.50216	1.44518	1.79273	0.614126	1.15353	0.869354	0.596979	0.577747	0.207567	0.441862	0.807191	0.95295	1.85792	0.351498	0.837811	0.610207	0.590232	5.6239	6.6951	6.06947	7.09077	9.47736	8.51156	5.5179	7.42119	6.46944	5.80957	7.56419	5.56654	4.29242	4.17566
104795832	MIR421	1.24633	8.56386	6.26256	6.42665	6.52722	6.31611	9.56132	0.590988	1.32595	8.23061	6.48034	6.72084	5.88959	0.596865	1.41916	8.28926	10.286	12.3542	0.961302	4.0356	8.68815	6.3471	6.71271	12.3582	10.5866	15.1783	9.68229	0.967782	4.0141	8.70116	20.5495	28.2849	32.6968	30.2204	35.6288	26.0541	27.6379	27.5222	32.7317	36.9847	43.9363	36.6166	34.9589	44.2687
0	0	0	0	0	0	0	0	0	0	0	0	0	0	0	0	0	0	0.21574	0.168746	0	0	0	0.038798	0.184702	0.227991	0.046721	0.067693	0.138445	0	0	0	1.25723	0.034201	0.941718	2.34549	0.829322	2.42054	1.1223	0.377774	1.39195	1.71145	1.1781	0.731659	1.97877	1.9888
104795748	MIR1839	0.178951	0.759401	0.266741	0.114396	0.216032	0	0.592357	0.091868	0.032571	0.291089	0	0.214605	0.341228	0.092782	0.032579	0.289921	0.679631	0.110925	0.022326	0.724345	0.056876	0.295226	0.391054	1.32746	0.233572	1.07982	0.109146	0.022544	0.735419	0.057355	0.541756	1.49556	5.15784	4.3992	1.50931	3.47926	3.47275	3.88841	2.94566	5.20751	4.69095	2.57782	3.08543	3.61653
108638285	LOC108638285	47.7771	77.8018	29.438	51.463	18.2501	51.2972	27.0529	49.2491	25.2297	34.8518	53.1946	18.1615	29.9531	49.8951	24.9824	34.7821	59.8868	4.83796	9.41334	124.062	28.3861	70.4739	36.3262	117.244	34.5768	67.3239	72.8813	9.35869	123.697	28.2386	217.086	461.255	282.434	323.812	398.64	279.64	241.963	271.61	267.567	146.751	251.807	168.728	174.32	4.51608
102181327	CUX2	0.110074	0.415465	0.358501	0.216637	0.24185	0.094375	0.033922	0.331546	0.118446	0.170208	0.100306	0.245309	0.372333	0.33235	0.118308	0.173824	0.015538	0.059928	0.057218	0.139865	0.406867	0.350867	0.039746	0.116846	0.042615	0.208613	0.052522	0.05543	0.144438	0.413982	1.71779	1.37368	1.7027	1.23076	2.0683	2.10756	1.89029	1.59811	1.59278	1.02046	1.66879	1.23799	0.559346	0.079367
108635091	LOC108635091	0	0	0	0	0	0	0	0	0	0	0	0	0	0	0	0	0	0	0	0	0	0	0	0	0	0	0	0	0	0	0.453813	0.667264	0	0.438503	0.764889	1.04217	1.21626	0.10658	0.518116	1.04522	0.281909	1.24748	1.54547	0.995476
108638367	TRNAR-UCG	0	0	0	0	0	0	0	0.06965	0	0	0	0	0	0.070342	0	0	0	0.249385	0	0.074806	0.136501	0.058196	0	0.183993	0.096558	0	0	0	0.075949	0.137652	1.5529	1.08392	2.42043	1.14612	0.643203	1.47156	0.650332	0.832197	0.650987	0.440355	0.870185	0.811372	0.44581	0.178018
102184758	LOC102184758	0.13739	1.90636	0.477612	0.457201	0.204715	0.183596	0.113609	0.016904	0.154023	0.284188	0.165556	0.202333	0.500718	0.01694	0.154062	0.27374	1.34408	6.45754	0.239931	0.345623	1.4575	1.39597	3.05315	5.64586	0.432482	3.65795	5.28473	0.245834	0.341197	1.4569	2.37282	1.66564	4.49671	3.2677	5.74503	4.1405	2.21251	7.07803	1.32454	1.89632	1.53211	8.07777	7.23053	9.14593
102185783	CASR	0.1352	0.140521	0.20113	0.05501	0.013885	0.039911	0.028595	0.195909	0.041482	0.056163	0.033009	0.013765	0.186103	0.203999	0.041492	0.055879	0.095946	0.051916	0.036264	0.201914	0.024011	0.02103	0.023067	0.238266	0.091202	0.250101	0.061821	0.036266	0.198987	0.024213	1.32642	0.99813	0.614073	1.73632	0.982676	0.576641	0.641734	1.13941	0.840266	0.833462	0.566342	0.773597	0.605625	0.620614
106502403	LOC106502403	0	0.090544	0	0	0	0.047987	0	0	0	0	0.075298	0	0	0	0	0	0.195331	0.202948	0.09427	0.051498	0	0.025161	0	0.127013	0.066358	0.391016	0	0.09519	0.051937	0	0.604849	0.545879	0.835721	0.659247	0.392422	0.724003	0.323743	0.333614	0.632441	0.394796	0.879623	0.429448	0.488558	0.722899
102186058	TTC6	0	0.045045	0	0	0	0	0	0.012594	0	0.027357	0	0	0	0.012719	0	0.027248	0.034698	0.116674	0.035041	0.044741	0.03988	0.078114	0.072988	0.1234	0.011625	0.063849	0.03327	0.032853	0.045343	0.035927	0.127459	0.097352	0.188764	0.091807	0.376728	0.202271	0.051826	0.289311	0.202241	0.189685	0.132451	0.433697	0.477506	0.337701
102175509	ABCC11	0.456918	4.54458	0.767466	2.57149	0.650336	0.296209	0.258215	0.948195	0.351571	2.0669	0.271182	0.647777	0.735103	0.943244	0.354551	2.06426	3.68815	6.32312	2.19287	1.03078	2.413	3.52227	8.32514	6.50614	1.24958	8.0618	3.0705	2.18995	1.01805	2.40834	8.24642	6.87729	7.97695	6.19803	10.1012	10.8411	6.42036	8.43255	3.06396	6.3007	2.71164	11.782	9.93399	16.5463
102185989	MUM1L1	0.136178	0.075424	0.071239	0.037065	0.025683	0.015343	0.09344	0.016973	0.025643	0.081414	0.024075	0.025391	0.067207	0.017142	0.02565	0.081087	0.067442	0.405428	0.088213	0.142246	0.102157	0.151014	0.178684	0.134514	0.184942	0.177714	0.233133	0.089047	0.14272	0.09979	0.370626	0.09123	0.274267	0.189724	0.287966	0.16172	0.538552	0.728969	0.218683	0.314161	0.21923	0.188747	0.476957	0.422687
102178582	LOC102178582	0	0	0	0.040387	0	0	0	0	0	0	0	0	0	0	0	0	0	0.032778	0	0	0	0	0.035388	0	0	0.039639	0	0	0	0	0.112096	0.31864	0.585564	0.170244	0.238114	0.234302	0.385963	0.41045	0.270179	0.279712	0.581758	0.079835	0.447025	0.165969
108638029	LOC108638029	0.162255	0.195238	0.190316	0.078719	0.007433	0.035178	0.071663	0.015337	0.03207	0.445629	0.049092	0.007384	0.186643	0.015328	0.032251	0.443534	0.234396	0.132887	0.195696	0.249122	0.227752	0.435727	0.124304	0.363654	0.255972	0.222637	0.433327	0.201228	0.243034	0.229088	0.679733	1.09235	0.997244	0.884985	0.920301	1.12123	0.673939	1.56141	0.982124	0.886778	1.29358	1.36266	1.0398	0.796033
102186707	LOC102186707	0	0.030656	0	0	0	0	0.008698	0.000606	0	0	0	0	0	0.000614	0	0	0.030173	0.007805	0	0.021521	0.01206	0.029877	0.023237	0	0.012565	0.033086	0.043212	0	0.020969	0.012211	0.112424	0.315423	0.04272	0.090109	0.112337	0.484922	0.082657	0.137308	0.043268	0	0.144466	0.014362	0.023349	0.180764
108633770	LOC108633770	0	0.039018	0.013688	0.010049	0.002459	0.016256	0.02666	0	0	0	0.021882	0.001772	0	0	0	0.001473	0.071324	0.042692	0.004027	0.010998	0.008735	0.00184	0.024708	0.025049	0.020983	0.020823	0.0121	0.004066	0.011869	0.008809	0.022488	0.36174	0.538398	0.121928	0	0.038138	0.336624	0.427288	0.027858	0.377774	0.0673	0.058486	0.031623	0.158975
102169212	LOC102169212	0.018701	0	0.031262	0.016368	0	0.125785	0.005257	0.030043	0.084671	0.080552	0.058386	0	0.022431	0.028643	0.067563	0.080228	0.041372	0.037148	0.121295	0.057398	0.04707	0.040104	0.094283	0.024579	0.026058	0.050351	0.026769	0.145197	0.087924	0.034064	0.215857	0.378654	0.415587	0.729047	0.393528	0.669095	0.764278	0.243817	0.735491	0.870783	1.25828	1.40124	1.21332	0.179575
108637162	LOC108637162	0	0	0	0	0	0	0	0	0	0	0	0	0	0	0	0	0.043392	0.03591	0	0	0.143613	0	0.164192	0	0.099358	0.110768	0.131268	0	0	0.144824	0.200618	0.156225	0.587754	0.473077	0.194767	0	0.180787	0.622685	0.480837	0.886651	0.275528	0.525676	0.255568	0.395354
0	0	0	0.215607	0	0	0	0.144007	0.014398	0	0.097712	0	0	0	0	0	0.097737	0	0	0.211969	0	0	0	0	0.070636	0.239269	0	0.24436	0.179889	0	0	0	0.591729	1.42707	2.26362	1.17625	0.83529	2.26436	2.84055	1.93176	0.837109	1.83971	2.47036	1.95125	2.23358	1.58211
102175359	LOC102175359	0	0.053254	0	0.090024	0	0	0	0	0	0	0	0	0	0	0	0	0.054692	0	0.057902	0.056839	0	0	0	0.097163	0.097113	0	0	0.057911	0.057708	0	0.353157	0.263868	0.312678	1.58213	0.446902	1.09547	0.667596	0.515188	0.988096	0.475523	0.875868	0.628823	0.650276	0.255644
102174373	LOC102174373	0.012941	0	0	0	0.017016	0	0	0	0	0	0	0.016904	0	0	0	0	0.042823	0	0	0.030385	0.049386	0	0	0.02025	0	0.025754	0.004958	0	0.030785	0.049455	0.128696	0.574512	0.178176	0.211284	0.145436	0.114222	0.466217	0.23013	0.090879	0.380686	0.075741	0.175533	0.189691	0.263742
108635906	LOC108635906	0	0.052698	0	0	0	0	0	0	0	0	0	0	0	0	0	0	0	0.031587	0	0	0	0.057989	0.055949	0.075555	0	0.073723	0.029489	0	0	0	0.174026	0.092403	0.106702	0.208424	0.664845	0.336106	0.272124	0.596548	0.373341	0.725435	0.375372	0.142285	0.341134	0.437301
102182149	LOC102182149	4.27426	8.9745	7.46943	7.6714	6.79791	2.79325	18.8509	1.17046	2.8781	9.4484	2.97314	6.7321	7.7645	1.17833	2.86003	9.40367	4.01973	18.786	0.750726	1.33948	4.00823	1.39415	11.3425	8.3968	7.53675	17.2967	24.988	0.757196	1.36329	3.99119	44.7442	50.1365	54.5332	55.6261	44.7669	64.4815	41.3238	39.4111	74.2907	57.7423	65.4991	57.6499	61.5789	57.9972
108635546	LOC108635546	0	0.398705	0.111704	0.124101	0.257332	0.160307	0.021978	0	0.049381	0	0.107508	0.25493	0.131265	0	0.049394	0	0.126872	0.803813	0.127111	0.023838	0.130248	0.237123	0.269946	0.718331	0.130867	0.529782	0.267261	0.133143	0.024147	0.124797	1.6594	1.11163	1.09066	1.58695	1.82983	1.93892	1.49132	1.60583	1.03695	0.938254	0.955651	1.9748	1.10132	2.25737
102173246	METTL4	0.305373	0.811187	0.624085	0.789388	0.32566	0.119402	1.03247	0.012902	0.334076	0.786781	0.09621	0.313953	0.651588	0.020476	0.333911	0.786334	0.638546	0.789794	0.253126	0.228227	0.642441	0.456979	0.9254	0.571687	0.852302	1.09315	0.740542	0.255429	0.214131	0.66806	2.31262	2.22126	2.94773	2.64869	1.98914	3.48004	3.90324	3.08826	2.15785	3.16505	2.48676	3.55846	2.48586	2.76622
102187604	LOC102187604	0	0.108582	0.030411	0.017829	0.018848	0	0	0	0.044551	0	0	0.018723	0	0	0.044562	0	0	0.033078	0.034779	0.020057	0.042859	0.032622	0.048839	0.004719	0.025347	0.071408	0.025889	0.035119	0.004322	0.043039	0.236711	0.408431	0.425188	0.082851	0.153938	0.674047	0.094343	0.239646	0.442681	0.37777	0.603067	0.701342	0.278947	0.434499
108635069	LOC108635069	41.988	40.0125	15.078	28.9526	11.9334	25.6239	10.7284	27.2631	23.9453	13.4679	27.1964	12.0325	14.9069	27.2761	23.7173	13.4201	24.299	4.43385	12.9252	53.3085	19.4449	30.4955	25.6608	82.4913	24.2553	38.2475	32.2019	12.7275	53.3764	18.5966	127.026	197.308	171.771	117.623	186.053	181.913	110.219	141.745	121.025	62.6984	168.9	129.636	94.8291	2.85
108638302	LOC108638302	2.93806	1.46392	0.579063	0.414146	0.13504	0.41394	0.326934	0.673233	0.806015	0.879283	0.431284	0.148878	0.577449	0.67304	0.802424	0.917172	0.80784	0.136205	0.26149	2.58149	0.795096	2.59822	0.1972	3.11352	0.993947	1.3348	2.04521	0.253862	2.66942	0.803156	2.836	8.39696	9.6602	12.1025	6.94665	8.57936	8.39237	7.94663	6.12804	6.04922	10.4453	5.577	3.78613	0.269911
102174959	LOC102174959	0.097695	0.291072	0.33762	0.196699	0.139739	0.171494	0.330434	0	0.089143	0.471199	0.152533	0.162694	0.368638	0	0.089165	0.480274	0.673063	1.36951	0.113684	0.203973	0.325195	0.264465	0.256419	0.761591	0.456072	0.869074	0.819556	0.113998	0.207035	0.332169	1.03193	1.00212	2.22467	1.50798	1.35375	1.51904	1.16216	1.69416	2.17705	1.92182	1.98418	1.52331	1.98874	1.90782
102171842	LOC102171842	0	0	0	0.017501	0	0	0	0.008821	0	0	0	0	0	0.008909	0	0	0	0.022248	0	0.017232	0.02144	0.035252	0	0	0	0.0049	0	0	0.017496	0.021621	0.069356	0.07048	0.176004	0.342407	0.07296	0.14954	0.158703	0.155922	0.060404	0.150965	0.215651	0.066422	0.058746	0.113588
108636377	LOC108636377	0.149913	0.823604	0.60151	1.32729	0.776678	0.535958	0.938961	0.082592	0.482842	0.602965	0.560559	0.795833	0.638889	0.083014	0.477499	0.596288	0.66664	1.16014	0.040079	0.270916	0.725333	0.17353	0.749868	0.543189	0.375746	0.791006	0.948881	0.043057	0.265433	0.711102	1.81431	3.43354	5.01598	2.55702	3.46941	3.71393	4.17759	3.11477	3.30772	3.81272	3.61665	3.77736	3.21542	4.60534
108636761	LOC108636761	0	0	0.008414	0	0.023925	0	0	0	0	0	0	0.023767	0	0	0	0	0	0	0	0.024172	0.009244	0	0	0	0.02883	0	0.029369	0	0.024541	0.009322	0.129051	0.062183	0.159028	0.180397	0.081186	0.192047	0.323393	0.143432	0.248373	0.180653	0.270649	0.209572	0.142808	0.201848
102185452	LOC102185452	0.025101	0.10253	0.097169	0.050915	0.049203	0.062934	0.038795	0.017911	0.019105	0.138662	0.063884	0.048878	0.090493	0.018089	0.019109	0.142485	0.093001	0.29386	0.02538	0.073307	0.055338	0.028861	0.104541	0.068415	0.168863	0.085922	0.254199	0.025628	0.074391	0.051413	0.337326	0.43485	0.227176	0.288603	0.328791	0.151154	0.477553	0.328831	0.443847	0.50971	0.293229	0.306634	0.739945	0.750018
102179064	LOC102179064	0	0.017953	0	0	0	0	0	0	0	0.014285	0	0	0	0	0	0.014227	0	0.024748	0	0	0	0	0	0.089651	0	0	0.016372	0	0	0	0.843838	0.242193	0.254478	0.158822	0.160569	0.357616	0.192128	0.33412	0.173664	0.23963	0.337501	0.296994	0.159209	0.041025
102179079	GALNT8	0.625322	2.67403	1.765	1.71439	0.958168	2.66255	3.10563	0.637915	0.605146	1.75476	2.61647	0.970121	1.83882	0.643387	0.6226	1.75243	2.22326	2.22996	0.293601	3.97641	1.67929	1.33705	5.4502	4.97128	3.32696	5.9472	5.91874	0.295834	3.99855	1.687	7.1427	7.67769	8.93323	7.3519	7.35927	11.5853	4.77867	8.08598	9.73487	5.31695	10.097	10.9111	9.80762	4.96319
102175458	LOC102175458	0.152457	0.121676	0.116658	0.012784	0.098176	0.107169	0.236003	0.020599	0.149393	0.110197	0.066997	0.097527	0.132714	0.020804	0.149431	0.109754	0.083204	0.155232	0	0.099128	0.077604	0.044319	0.079651	0.108323	0.108698	0.299482	0.174077	0	0.099429	0.078259	0.439673	0.582124	0.73045	0.850016	0.318958	1.35071	0.627534	0.519062	0.894125	0.474521	1.30427	0.9588	0.4438	0.620244
104797286	MIR99B	0	0.28628	0.044695	0	0.279516	0	0.336066	0.038648	0	0.134947	0	0.277669	0	0.039033	0	0.134405	0	0.017814	0	0.120682	0.172052	0.106223	0.114815	0.087993	0.222895	0	0.441993	0	0.122527	0.173502	1.696	2.4916	2.11872	1.57939	1.47177	2.38521	1.18424	1.77918	1.27317	1.94462	0.465451	1.01357	1.83336	2.67956
102177331	LOC102177331	0	0	0	0	0	0	0	0	0	0	0	0	0	0	0	0	0	0.021913	0	0	0	0	0	0	0	0	0.048763	0	0	0	0.086449	0.148405	0.24382	0.032234	0.060546	0.376139	0.181294	0.178238	0.064588	0.184	0.419048	0.672598	0.665916	0.691403
102171379	LRRC58	1.47826	4.10181	4.17299	4.36833	2.11448	1.69825	2.83802	0.10838	1.90541	3.08907	1.37369	2.11329	4.04773	0.106821	2.00908	3.08884	2.27814	3.5925	1.0657	1.04506	2.20091	1.36328	2.32085	2.38116	3.77298	4.9324	5.21958	1.03673	1.0479	2.19153	13.4514	11.0209	14.9441	13.5327	12.3968	12.2968	13.8071	12.337	12.7332	15.2734	15.4705	15.2166	14.7686	18.3594
108637105	LOC108637105	0	0	0	0	0	0	0	0	0	0	0	0	0	0	0	0	0	0	0.041868	0.057572	0	0	0	0	0	0	0	0.042277	0	0	0.843155	0.980351	0.384375	0.442186	0.385932	0.116547	0.123387	0.489714	0.284994	0.462472	0.371126	0.891357	0.583614	0
102182794	LOC102182794	0	0.038998	0	0	0	0	0	0	0	0	0	0	0	0	0	0	0	0.025632	0.172588	0	0	0	0.038866	0.013235	0	0.09962	0.063932	0.174273	0	0	0.464161	0.124046	0.726469	0.110106	0.268291	0.451099	0.465884	0.833313	0.471729	1.01205	0.666519	1.12861	0.743475	0.817385
102176773	LOC102176773	0	0.081755	0.053485	0	0.100382	0.025298	0.070697	0.040541	0	0.019406	0	0.099719	0	0.025751	0	0.019328	0.029779	0.020872	0.017057	0.043517	0	0	0	0	0	0.06707	0.020824	0.017224	0.044182	0	0.420613	0.311007	0.572188	0.398747	0.26917	0.3172	0.393695	0.698622	0.864961	1.11021	0.35366	0.79127	0.400389	0.934696
0	0	0	0.282729	0	0	0	0	0	0	0	0.107364	0	0	0	0	0	0.106933	0	0	0	0	0.136501	0.104393	0.088706	0	0.060002	0.122901	0	0	0	0.137652	1.79865	1.53643	1.64139	1.02282	0.985143	0.991151	1.20188	0.860408	1.81374	1.81438	3.03365	2.00609	1.1419	0.406104
102182680	MED12	1.58065	5.21742	6.44158	4.92323	4.05243	2.98889	6.4128	0.286913	0.964983	3.4635	3.0238	4.08508	6.38706	0.288823	0.962123	3.47389	4.08738	4.88238	0.437829	0.955913	2.10555	1.45894	2.28253	3.49506	3.60321	5.31673	4.9806	0.438204	0.949656	2.11048	16.1819	17.511	19.0229	19.4218	18.6391	18.0718	20.0112	18.5521	21.233	19.5611	19.4419	22.4561	19.0896	20.1721
102178842	LOC102178842	0.016209	0.205153	0.119601	0	0.02076	0.081399	0.164443	0	0.049474	0.233115	0.127724	0.020623	0.101457	0	0.049487	0.23202	0.113158	0.060716	0.097161	0.041894	0	0.02528	0.025077	0.221455	0.031181	0.336155	0.131035	0.096226	0.042534	0	1.30073	1.0877	0.823345	1.05994	1.01967	1.22886	1.38888	1.29599	0.45666	1.14834	0.825228	0.525044	0.821493	1.20996
102184755	GSDMB	0.134831	0.103578	0.108786	0.05064	0.035575	0.163532	0.023065	0.127253	0.093145	0.041248	0.151675	0.025233	0.128002	0.128257	0.093168	0.041082	0.070984	0.110315	0.045175	0	0.062656	0.083166	0.052462	0.080964	0.069598	0.156017	0.107451	0.045616	0	0.063056	0.27155	0.932878	0.781918	0.472079	0.451828	0.572585	0.686601	0.791485	0.708474	0.712467	0.551124	0.740481	0.561412	0.52261
102183316	MISP	0.033436	0.107001	0.045113	0.053351	0.127551	0.075508	0.090467	0.049115	0	0.061154	0.055119	0.126196	0.044159	0.049252	0	0.060908	0.157568	0.094138	0.037422	0.06081	0.030703	0.04373	0.026929	0.062348	0.065406	0.051879	0.097438	0.037659	0.05396	0.030962	0.265155	0.162373	0.323411	0.289994	0.458694	0.420116	0.206457	0.470945	0.603048	0.112693	0.170439	0.130677	0.581151	0.249523
102190504	BHLHE23	0.820679	0.558028	0.467553	0.49773	0.15849	0.205045	0.23025	0.891331	0.221935	0.298256	0.198581	0.155045	0.397523	0.896643	0.226388	0.298836	0.143158	0.249104	1.33812	0.591441	0.333935	1.59366	0.433603	0.451666	0.335565	1.51631	0.240384	1.35586	0.579994	0.32757	3.43249	2.57523	3.05121	2.33778	3.74671	2.55561	2.21698	2.30579	1.96446	2.36085	2.2498	1.59629	1.52129	1.98325
102182959	KLF8	0.092826	0.12954	0.200358	0.142803	0.156319	0	0.058808	0	0	0.15629	0	0.155286	0.201913	0	0	0.155208	0.282806	0.228861	0	0.024922	0.02741	0.046154	0.032537	0.106124	0.091545	0.141343	0.154176	0	0.025303	0.027641	0.409477	0.468565	1.3118	1.17727	1.16392	0.900954	0.646392	1.14204	1.46358	1.03165	1.10214	1.12885	1.16865	0.886416
102182639	KCNH7	0	0	0	0	0	0	0	0	0	0	0	0	0	0	0	0	0	0.008949	0.0193	0	0	0	0	0	0.00822	0.023297	0	0.019488	0	0	0.135238	0.204246	0.030184	0.02048	0.13554	0.032688	0.128125	0.248014	0.046127	0	0	0.101043	0.039494	0.026326
102173234	TTN	0.013832	0.025576	0.020295	0.007422	0.013772	0.012162	0.040992	0.000409	0.00744	0.015573	0.014103	0.014544	0.026224	0	0.00744	0.017184	0.013276	10.8876	0.007717	0.003181	0.025145	0.005461	0.006756	0.007584	0.012773	0.017127	0.027621	0.007946	0.002924	0.025343	0.081597	0.069334	0.10687	0.095802	0.057169	0.089568	0.11024	0.071003	0.08067	0.09846	0.185802	0.090987	0.097272	0.074189
102169825	SLIT1	0.166843	0.197902	0.082298	0.162915	0.069842	0.075563	0.065713	0.094211	0.010908	0.033753	0.049172	0.068554	0.08996	0.094567	0	0.033618	0.040281	0.115507	0.152639	0.088937	0.060448	0.369643	0.141494	0.088892	0.165749	0.411434	0.264492	0.155673	0.08961	0.057678	0.466144	0.219876	0.555734	0.459557	1.30255	0.519783	0.827555	0.405322	0.938314	0.798121	0.37012	0.320746	0.913435	0.493579
102176349	GLYATL2	16.9966	63.319	12.2919	31.8818	6.87257	5.81634	0.84815	11.6754	3.94042	11.2354	5.66823	6.86258	12.1715	11.7738	3.9981	11.3827	76.696	146.931	124.175	61.4057	41.5744	136.842	197.535	235.664	37.8642	202.827	153.62	124.564	61.7411	41.6316	117.865	99.2868	67.8191	93.6053	108.001	111.792	67.033	79.8116	34.2194	41.8898	31.1272	135.985	91.8478	142.163
102176194	ADAM22	0.383025	0.067595	0.206002	0.034489	0.029987	0.566826	0.087593	0.061909	0.109762	0.195069	0.489595	0.029789	0.197418	0.062525	0.10979	0.19169	0.327777	0.147905	0.044056	0.066198	0.041956	0.046963	0.071591	0.134216	0.182504	0.240723	0.165041	0.048454	0.066828	0.044236	3.70976	0.36102	2.16785	1.92694	1.12242	0.652613	0.842943	0.927108	2.80284	0.716998	1.15146	1.72699	2.19673	1.69505
102177243	ATP8B4	0.675101	0.54069	0.923105	0.366509	0.292665	0.720341	0.401038	0.073277	0.833946	1.65022	0.784599	0.286571	0.880887	0.073906	0.812683	1.66359	1.81959	1.57439	0.595818	0.195797	0.13568	0.130875	0.208233	0.433299	0.712689	0.475637	0.646223	0.595041	0.177455	0.146729	6.89968	2.05589	4.28715	3.33869	5.42728	4.38718	4.82475	5.18885	12.1672	4.47808	5.46167	5.34605	9.135	5.27892
108634312	LOC108634312	55.8109	33.572	3.53059	31.907	10.2334	11.6904	0.239613	1.18932	2.8512	4.08069	11.1265	10.3428	3.4804	1.15843	2.74981	4.06417	276.96	171.555	99.6344	238.637	36.0413	3.25449	167.226	73.7597	31.7799	122.479	112.299	99.2073	239.65	36.1772	354.524	729.18	205.606	106.33	203.852	114.7	153.95	604.338	1.85681	22.3782	0	87.1551	143.105	146.411
108634615	LOC108634615	0.456626	1.93712	1.56043	1.52985	0.837331	0.888194	1.72578	0.047256	0.504258	1.17076	0.913988	0.846312	1.54279	0.047662	0.494835	1.18069	0.95099	1.26168	0.165083	0.379766	0.828046	0.63919	0.887546	1.3095	0.888276	1.49164	1.31265	0.170989	0.390086	0.828242	2.79094	5.93759	7.1323	4.96875	5.02164	6.19025	4.53234	4.33902	4.83403	4.52102	5.89204	6.87302	4.67585	5.12798
108637802	LOC108637802	0.124923	0.140266	0.405338	0.351498	0.202311	0.139133	0.239591	0.092969	0.217833	0.719634	0	0.211273	0.364607	0.084839	0.191825	0.689739	0.320574	0.56299	0.070729	0	0	0.081457	0.135095	0.113713	0.053055	0.200472	0.141294	0.071239	0	0	2.65324	1.49034	1.67572	2.62184	1.3651	1.38993	1.90387	1.61157	2.41023	2.59447	1.43824	2.69549	3.08672	3.22582
0	0	0	0	0	0	0.011698	0	0	0	0	0.048419	0	0	0	0	0	0.048225	0	0.019683	0.080374	0	0.085313	0.108932	0.139629	0.083136	0.086846	0	0.15127	0.081159	0	0.086033	0.74292	1.52576	0.437169	1.92632	0.319131	1.20731	1.93636	0.555102	1.66617	1.82071	0.990857	0.692751	1.09961	2.07282
106503217	LOC106503217	85.871	48.5164	30.2138	34.7597	20.4835	41.8682	21.2578	43.0197	15.889	25.0658	41.8002	20.351	30.9426	42.8494	15.4315	25.259	75.9931	16.8121	30.979	257.202	43.7485	138.423	52.2284	185.256	39.3823	87.8651	78.3109	31.2469	256.75	43.6646	180.355	259.11	177.086	158.283	188.321	127.614	229.562	209.435	103.716	133.118	115.193	82.4816	92.4937	44.908
102182211	KIAA1211	0.125897	0.078379	0.121111	0.131446	0.066734	0.087314	0.053884	0.023735	0.117384	0.123082	0.066237	0.066073	0.125733	0.023833	0.113141	0.125515	0.179205	0.468923	0.372188	0.129762	0.051617	0.097055	0.039533	0.095523	0.089071	0.183324	0.172775	0.360499	0.136023	0.0519	0.762033	0.527287	0.66694	0.608443	0.423735	0.217743	0.928641	0.596311	0.369775	0.813176	0.46214	0.741442	0.473979	1.98849
102172097	ADAMTS5	1.18567	0.483291	1.72883	1.38069	0.748686	0.462717	0.649949	0.072578	1.25827	3.22205	0.47439	0.753843	1.59279	0.073628	1.27909	3.21583	2.03147	5.28136	2.18621	0.195506	0.174812	0.26581	0.38661	0.241065	0.384528	0.66824	0.443728	2.17643	0.19187	0.176265	17.0799	8.05663	12.5628	9.50564	10.461	9.90516	26.2867	12.6371	14.5229	13.9983	9.05172	7.85209	9.47789	8.75122
102188908	LOC102188908	0	0	0	0	0	0	0	0	0	0	0	0	0	0	0	0	0	0	0	0	0	0	0	0	0	0.01554	0	0	0	0	0.035412	0.079117	0.095581	0	0.204328	0.168667	0.088188	0.380318	0.077636	0.11729	0.173637	0.090188	0.188641	0.096929
0	0	0.256106	0.208641	0	0	0.215675	0	0	0	0	0	0	0.214251	0	0	0	0	0	0.188159	0	0.326425	0.054227	0.085056	0	0	0	0.114921	0.196242	0	0.331415	0.054684	2.06968	0.368322	1.29618	1.77663	2.15952	1.49756	1.72599	1.64249	2.00589	4.31923	1.28854	2.0811	2.36723	3.13479
102191796	LOC102191796	0.065323	0.113423	0.042011	0.078173	0.176235	0.030722	0.016034	0.015155	0.028295	0.029238	0.04795	0.181808	0.053695	0.011548	0.028302	0.029121	0.036039	0.091888	0.171207	0.099145	0.299494	0.177111	0.177223	0.084704	0.055538	0.161359	0.134126	0.170213	0.095128	0.297201	0.507684	1.12814	0.210386	0.188385	0.306431	0.219108	0.232383	0.417502	0.151678	0.106817	0.188757	0.184506	0.38381	0.184881
102171202	ZBTB8B	0.203186	0.207636	0.114615	0.074412	0.10961	0.105487	0.094014	0.184427	0.023699	0.097219	0.095561	0.108832	0.115461	0.19329	0.023705	0.096772	0.033635	0.144528	0.422904	0.139553	0.125229	0.482923	0.142937	0.148141	0.265231	0.479875	0.269278	0.413873	0.140974	0.120783	0.85817	0.602015	0.232134	0.965974	1.17667	0.610106	0.402968	0.490399	0.432395	0.330802	0.610987	0.690948	0.764639	0.376627
106502795	LOC106502795	0.064718	0.141389	0	0	0	0	0	0.057533	0	0	0	0	0	0.058106	0	0	0	0.020484	0.009721	0	0	0	0.03704	0.032163	0.041498	0.031274	0.031577	0.009816	0	0	0.100126	0.373323	0.416657	1.05861	0.7785	0.850183	0.234059	0.807116	0.632943	0.546081	0.446955	0.545822	0.186206	0.628453
100861184	LOC100861184	53.3318	86.2565	29.1638	30.7771	9.71299	80.8848	52.5142	42.8281	16.4604	29.1634	84.1484	9.88936	30.3409	42.961	16.7031	28.9945	61.792	3.58353	21.1779	134.918	13.7292	81.3457	5.50065	223.735	27.3174	48.9124	103.567	21.4605	134.822	13.7264	249.378	531.427	348.542	364.378	491.547	306.106	389.94	196.032	336.839	258.259	299.155	201.036	251.633	18.8084
108638292	LOC108638292	81.2845	82.797	30.1229	53.1741	23.9998	44.6388	27.8709	40.3549	43.1949	28.753	46.9098	23.8274	30.8084	40.3095	42.877	28.625	47.82	8.37262	12.0237	97.2173	33.9269	52.3478	21.3539	82.1999	55.6325	36.0335	66.7701	11.8951	96.1443	33.0486	225.29	368.318	264.615	247.799	316.205	199.232	201.513	217.09	221.2	121.514	171.431	119.226	133.762	5.33466
0	0	0	0	0	0	0	0	0	0	0	0	0	0	0	0	0	0	0	0	0	0	0	0	0	0	0.205869	0.100944	0	0	0	0	1.13626	1.21721	0.482763	1.50106	1.71453	0.602727	0.879754	1.05859	0.540379	1.36791	1.42631	1.23853	2.69015	1.07288
102174030	LOC102174030	0	0.030962	0.074094	0.052429	0	0	0.020547	0.012852	0	0.125937	0	0	0.046758	0.01298	0	0.125431	0.012827	0.086311	0.020221	0	0	0.041799	0.069639	0.048305	0.059368	0.068637	0.087023	0.020418	0	0	0.29859	0.268997	0.587481	0.845721	0.415659	0.477497	0.604328	0.332709	0.164182	0.508267	0.065083	0.590303	0.642369	0.403529
102189404	LOC102189404	0	0	0.013035	0	0	0	0.006565	0	0	0	0	0	0.024492	0	0	0	0	0.005522	0.011889	0.043382	0.024433	0.033367	0.018814	0.058797	0.002419	0.056936	0.019187	0.012005	0.044045	0.024569	0.2299	0.02802	0.260017	0.093267	0.095549	0.05192	0.146937	0.182222	0.029359	0.034648	0	0	0	0.139071
106503826	LOC106503826	0.104657	0.157077	0.179062	0.209477	0.043967	0.089281	0.064827	0.016611	0.169334	0.211796	0.067792	0.042186	0.190064	0.016776	0.169377	0.210868	0.113543	0.173871	0.013568	0.084635	0.134394	0.120948	0.182616	0.148248	0.297475	0.28946	0.135642	0.013701	0.085799	0.133898	1.02855	0.350204	0.697186	0.581267	0.706871	0.843283	0.646095	0.660911	0.902562	0.743328	1.19809	0.72081	0.84903	1.30181
102185848	LOC102185848	0.310922	0.195687	0.287334	0.25535	0.143333	0.1132	0.541508	0.262095	0.141098	0.619617	0	0.141972	0.310306	0.264817	0.140799	0.63546	0.50451	0.812988	0.519605	0.174522	0.188777	0.251402	0.18979	1.04479	1.25376	0.488056	1.12338	0.524608	0.168431	0.186319	1.60964	1.1281	1.43199	1.69526	2.04164	2.01814	1.33255	2.04927	3.59393	4.18921	4.04709	3.85789	5.32144	5.45155
102185069	TRMT2B	0.11441	0.174736	0.080245	0.188763	0	0	0.106819	0.020453	0.118204	0.156861	0	0	0.072424	0.020657	0.118234	0.16385	0.130296	0.147999	0	0.102767	0.117706	0.059794	0.161531	0.131349	0.167912	0.194828	0.164116	0	0.099235	0.113638	0.718757	1.06246	0.880824	0.661744	0.585779	0.88299	0.989585	0.862846	1.04726	0.904838	1.21232	1.55675	1.4285	0.919997
102178886	CCDC87	0	0.043906	0.055219	0.017294	0.02178	0	0.053263	0.002642	0.01635	0.022092	0	0.021636	0.052879	0.002668	0.016354	0.023657	0.018515	0.043178	0.017825	0	0.018309	0.036528	0.025563	0.020115	0	0.020451	0.025833	0.017999	0	0.018463	0.212672	0.176049	0.194708	0.161438	0.176586	0.185132	0.146511	0.201363	0.195552	0.209668	0.183322	0.041399	0.170729	0.190176
102184834	LOC102184834	0.117345	0.090398	0.090025	0.051561	0.036501	0.026679	0.035505	0.006923	0.026761	0.092476	0.030317	0.038259	0.089098	0.006945	0.026727	0.094189	0.093787	0.174685	0	0.00844	0.025453	0.019115	0.024917	0.025282	0.046129	0.091068	0.077251	0	0.008569	0.025632	0.300657	0.331881	0.476754	0.450867	0.380664	0.306787	0.420677	0.563569	0.275627	0.371789	0.281114	0.28276	0.25534	0.315497
106502010	LOC106502010	0.124459	0.149329	0	0.062154	0	0.100713	0.242834	0.149178	0	0.164881	0	0	0	0.150447	0	0.164185	0.283939	0.502397	0.176215	0.399723	0.279079	0.411478	0.430051	0.473662	0.306446	0.387989	0.359173	0.178227	0.405904	0.280111	0.500977	0.151807	0.599775	0.798547	0.560324	0.837554	0.920649	0.430574	0.819543	0.566497	0.868584	0.481199	0.888195	0.634699
104795737	MIR148B	0	0	0.006148	0	0.177438	0.070668	0	0	0	0	0	0.176244	0.00787	0	0	0	0	0.082008	0	0.078488	0.081552	0	0	0	0.045928	0	0.096447	0	0.079688	0.08224	0.459066	1.07197	0.742998	1.44123	0.785823	1.41774	0.664357	1.17697	1.06805	0.897235	1.33662	2.73546	0.808105	1.10188
106502204	LOC106502204	0.043982	0.097983	0.052505	0	0	0.016765	0.029673	0	0	0.027115	0.026306	0	0.067167	0	0	0.027006	0.013625	0.178828	0.001725	0.107014	0.012454	0.022605	0.071303	0	0.016067	0.012746	0.030893	0.001742	0.10865	0.012559	0.210516	0.174532	0.644951	0.594299	0.158699	0.215259	0.965374	0.289924	0.639668	0.338919	1.16435	0.132354	0.525669	0.449693
102186598	LOC102186598	0	0.070102	0	0	0.065275	0	0	0	0	0.016159	0	0.064844	0	0	0	0.016094	0	0.011854	0	0.032284	0.049769	0.014516	0	0.049184	0.017453	0.041656	0.005753	0	0.032778	0.050189	0.317143	0.326573	0.319715	0.112532	0.378093	0.568576	0.205438	0.53304	0.977016	0.268575	0.160971	0.767934	0.888888	0.078147
0	0	0	0	0.135857	0	0	0.191201	0.447339	0	0.260209	0	0	0	0.173794	0	0.257062	0	0.25818	0.607783	0	0	0.216906	0.323811	0	0	0.175984	0.329019	0.216404	0	0	0.218735	1.68917	3.68585	1.47871	1.18816	1.05102	1.27397	3.60015	1.59596	1.30727	0.515309	1.98804	2.06971	2.45587	2.01661
102181690	LOC102181690	0.00586	0.010254	0.008724	0.005284	0.003336	0	0	0	0.005366	0	0	0.003314	0.008532	0	0.005367	0	0.005258	0.027924	0.013075	0.008235	0.038728	0.037686	0.015804	0.023016	0.016882	0.03931	0.012382	0.01142	0.008361	0.039023	0.016104	0.084679	0.031658	0.019354	0.051888	0.068114	0.024819	0.04529	0.010409	0.04074	0.07245	0.061912	0.043197	0.005831
106503554	LOC106503554	0.063397	0.077546	0	0.059367	0	0.022555	0	0	0.111488	0	0.035391	0	0	0	0.111516	0	0.07301	0.09007	0.055867	0.101119	0	0	0.05429	0.136182	0	0.059533	0.12804	0.056412	0.102665	0	0.653821	0.565772	0.642945	0.701891	0.499509	0.665216	0.365818	0.600165	0.912375	0.368887	1.35017	1.86123	1.03333	0.989962
102168244	CXXC4	0.01539	0.01789	0.027048	0.02661	0	0.031965	0.012449	0.01501	0	0.043084	0.031974	0	0.021587	0.01523	0	0.038823	0.069712	0.285967	0.052746	0.09916	0.016486	0.101417	0.109694	0.210666	0.091261	0.083981	0.10231	0.059004	0.098609	0.016625	0.135004	0.07995	0.15669	0.17347	0.103713	0.12628	0.152403	0.048587	0.142813	0.114286	0.144835	0.22245	0.282522	0.205982
104795823	MIR378	0	0.026627	0.059219	0.107536	0	0.268153	0.199008	0	0.138656	0.067386	0.305554	0	0.075756	0	0.138691	0.067116	0	0.076233	0	0.09241	0.11459	0.100658	0.063374	0.142775	0.111633	0.149784	0.231916	0	0.093823	0.115556	1.52053	0.330901	1.25176	1.40717	0.528257	1.54991	1.1266	1.36758	0.939779	0.906249	1.85436	0.818689	2.12052	0.831635
102181794	SPATA25	0.022548	0.031359	0.117414	0.051914	0.057678	0.197986	0.124304	0.005767	0.081568	0.038717	0.230405	0.069733	0.108085	0.005824	0.081589	0.038562	0.060265	0.105754	0.03049	0.012276	0.062093	0.045822	0.063444	0.175193	0.089406	0.078945	0.153154	0.030787	0.012464	0.063738	0.698413	0.180572	0.594638	0.48951	0.308284	0.488103	0.454188	0.558565	0.610614	0.290929	0.611998	0.592302	0.636423	0.607722
102179648	HDX	0	0.099867	0.058397	0.057172	0	0	0	0	0	0	0	0	0.074704	0	0	0	0	0	0	0.031636	0	0.093031	0.148422	0.200066	0	0	0.161611	0	0.032119	0	0.421167	0.552312	0.915882	0.814247	0.909346	0.743467	0.61556	0.320871	0.254205	0.785779	0.897973	0.550578	0.293146	0.913071
0	0	0	0.14645	0	0	0	0.237635	0	0	0	0.145344	0.312875	0	0	0	0	0.14476	0	0	0	0.120709	0	0.147729	0	0.145994	0.112131	0.007871	0.196242	0	0.122555	0	1.39864	0.955007	0.579315	2.03164	1.57379	1.27657	1.45982	0.999184	0.963248	2.29859	1.68682	1.22987	2.47412	1.25447
108633202	LOC108633202	0.036958	0.054175	0.016889	0.016268	0.017926	0.03303	0.07039	0	0.055291	0	0.051828	0.017808	0.021605	0	0.055305	0	0	0.141362	0.007678	0.044901	0.016092	0.075057	0	0.022552	0.072211	0.040526	0.032807	0.007753	0.045588	0.016227	0.308231	0.214499	0.686465	0.267763	0.32793	0.540645	0.437473	0.226847	0.651979	0.82969	0.16884	0.49633	0.470763	0.050144
102172499	KLHDC7A	0.033639	0.125978	0.055639	0.079967	0.016721	0.017845	0.010191	0.12061	0.004214	0.027276	0.010566	0.016594	0.064538	0.119027	0.004215	0.028478	0.150903	0.358699	0.15863	0.056913	0.10117	0.224608	0.173122	0.483506	0.118529	0.27118	0.210065	0.157408	0.057038	0.098669	0.455732	0.264439	0.191917	0.36559	0.410599	0.389708	0.350059	0.428161	0.271934	0.258838	0.383411	0.59668	0.867744	0.982868
104795850	MIR502B	0	0.096443	0	0.033706	0	0	0	0	0	0	0	0	0	0	0	0	0	0	0.024978	0	0	0	0.108195	0	0	0.024126	0	0.025222	0	0	1.54052	1.06319	1.25544	1.18474	1.19476	1.20279	0.79313	0.345633	0.252676	1.03683	2.01768	0.395491	0.47953	2.22475
102189482	LOC102189482	0	0.034594	0.024799	0.0187	0.016989	0.016799	0.019795	0	0.035453	0.005251	0	0	0.026594	0	0.035462	0.01046	0	0.042232	0	0	0.003977	0	0.006147	0.028049	0	0.006515	0.029359	0.009202	0	0	0.11202	0.181468	0.182462	0.423304	0.146627	0.46836	0.619867	0.28701	0	0.174489	0.47556	0.47718	0.614408	0.581337
102182370	LOC102182370	0.081106	0.192273	0.117162	0.094634	0.03686	0.01878	0.104521	0	0.016454	0.084793	0	0.036433	0.129505	0	0.016458	0.10077	0.063076	0.128169	0.081695	0.105752	0.026575	0.023687	0.103322	0.248615	0.047286	0.302629	0.262607	0.08198	0.110395	0.0268	0.452959	0.552489	0.84041	0.778561	0.390261	0.483605	0.352257	0.263375	0.67173	0.923325	0.338374	1.26836	0.554228	0.649459
102170769	LOC102170769	0.046087	0.041033	0.001832	0.019876	0	0.002801	0.025681	0.037263	0.059829	0	0	0	0	0.037634	0.059844	0	0.016173	0.016762	0	0	0.075247	0.03722	0.121238	0.009312	0	0.110863	0.035203	0	0.007893	0.075881	0.426032	0.67875	0.446913	0.315467	0.380492	0.234325	0.102666	0.432221	0.450164	0.591515	0.218442	0.69283	0.918418	0.262719
102169695	LOC102169695	105.928	40.0031	15.192	21.2381	26.6169	8.87425	1.76232	0.121109	0.447033	1.02104	8.85643	26.6931	14.972	0.122314	0.447147	1.01635	114.437	255.595	483.996	105.315	98.5191	113.239	211.58	350.757	76.5951	172.683	93.6942	485.598	105.909	99.1225	460.471	502.752	392.358	363.838	507.599	379.497	170.056	548.206	60.6337	96.5775	12.3416	299.015	432.692	384.051
0	0	0	0.12037	0.18359	0.226473	0.115828	0	0.443789	0	0.215234	0.220092	0	0.115063	0.063411	0	0.215289	0.219208	0.074271	0.621223	0.125516	0	0.299181	0.096994	0.327279	0	0.242951	0.765087	0.666686	0.126741	0	0.301704	1.34465	0.823463	1.50516	2.33708	1.48347	2.55833	1.3528	2.43089	2.25728	1.58653	1.82404	2.46543	2.38026	1.68283
102189713	LOC102189713	0.895538	1.23066	0.695488	1.11412	0.22056	0.669957	1.10887	0.032867	0.158688	0.51314	0.718455	0.218644	0.704113	0.032739	0.158728	0.522917	0.570032	0.544897	0.109921	0.751356	0.744363	0.412155	0.748909	1.05549	2.05407	0.920417	4.0468	0.110746	0.751486	0.735782	5.7457	3.38637	5.00323	3.56926	3.45058	3.5049	2.84202	2.84901	3.74284	4.39463	3.90043	5.38906	5.42034	4.28477
108636441	LOC108636441	0.162172	0.052893	0.255881	0.038822	0.057759	0.105094	0.078719	0.172903	0	0.228786	0.162829	0.057312	0.253032	0.162188	0	0.227737	0.320812	0.212366	0	0	0	0	0.006168	0.032097	0.031141	0.049692	0.021651	0	0	0	1.25135	0.689658	0.763113	0.642861	0.627844	0.714494	0.67811	1.46119	2.61513	1.13625	1.81258	1.84394	0.866037	1.07087
102169007	OMD	0.019903	0.021688	0.009367	0	0.039972	0.01033	0.012667	0.012101	0	0.038301	0.016209	0.039708	0.011815	0.012222	0	0.038147	0.009969	0.059675	0.07071	0	0.030022	0.029602	0.005665	0.01684	0.030561	0.054933	0.051986	0.071401	0	0.028728	0.598189	0.044681	0.200939	0.109081	0.118554	0.104174	0.268161	0.182647	0.106975	0.119787	0.06723	0.144746	0.117111	0.19551
102183759	SEMA3C	3.08411	4.11841	3.09237	4.22727	3.01322	2.70833	2.74567	0.358549	9.11423	9.18586	2.60833	2.99697	3.01512	0.360959	9.04066	9.22249	8.43101	17.8	16.348	10.3555	7.7654	6.23725	6.92039	11.9614	12.3701	9.63885	8.07156	16.447	10.3768	7.83273	33.5114	22.2956	22.1278	24.8349	34.2888	19.4057	28.2843	26.2355	28.1121	27.1093	26.4272	26.5038	25.3678	31.826
102169210	DCHS2	0.016567	0.017677	0.03051	0.02664	0.004592	0.041457	0.018147	0	0.047636	0.035638	0.038918	0.004503	0.015516	0	0.047461	0.035495	0.062416	0.04118	0	0.004985	0.006857	0.005852	0.004338	0.006854	0.023524	0.037421	0.040792	0	0.005061	0.00664	0.410221	0.1223	0.301966	0.271135	0.206356	0.165922	0.292833	0.355515	0.502038	0.417431	0.179947	0.285928	0.382928	0.45324
102186699	EDNRB	2.46606	9.08577	6.92698	6.65197	3.24153	3.77793	2.56627	0.165638	2.72791	4.15825	3.7714	3.31302	7.04893	0.159922	2.78119	4.1145	0.704195	1.57745	0.807814	0.531974	2.35791	1.23496	1.02167	2.23416	2.12025	2.96645	7.25932	0.806778	0.510232	2.37977	41.9819	16.2882	18.5978	19.9979	26.3257	21.0486	22.0658	27.9497	22.2694	12.6004	13.564	18.3091	13.3293	4.87776
108634289	LOC108634289	0	0.036878	0	0.055915	0	0	0.063146	0	0.028391	0	0	0	0	0	0.028398	0	0.015628	0	0.057215	0	0	0	0.043171	0	0	0.020591	0.043062	0.04451	0	0	0.279596	0.649286	0.701234	0.443182	0.693265	0.727011	0.599727	0.930475	0.827091	1.17374	1.19543	0.739339	0.777395	1.05127
104795789	MIR26A	0	0.147877	0	0	0	0	0	0	0	0	0	0	0	0	0	0	0	0.04609	0	0.085813	0	0	0	0	0	0.111675	0.099847	0	0.087125	0	0.942337	0.605383	1.92706	1.07654	0.123161	2.03709	0.856777	0.40128	0.733702	0.294546	0.83004	1.83104	0.953074	1.20306
108635202	LOC108635202	0	0	0	0	0	0	0	0	0	0	0	0	0	0	0	0	0	0.072857	0	0	0	0.068082	0.059926	0.356713	0.067076	0.12239	0.189864	0	0	0	0.78421	0.153003	0.415176	0.158197	0.385621	0.300509	0.810267	0.199837	0.764989	0.516766	0	0.640102	0.568412	1.16078
108634316	LOC108634316	0	0.19877	0	0.103376	0	0	0.08475	0.043781	0	0	0	0	0.052299	0.055715	0	0	0.047939	0.084361	0	0.071795	0.015027	0.062398	0.057845	0.180898	0.057672	0.24868	0.333302	0	0.072892	0	0.495406	0.577909	1.097	0.237831	1.38383	0.595643	0.589271	0.687666	0.734268	1.17562	1.18024	0.725875	0.940497	0.545333
102174897	LOC102174897	12.4748	57.2034	18.2129	56.7621	10.615	4.02514	0.661101	44.369	20.3032	32.5227	4.16791	10.6287	18.1094	44.5905	20.2496	32.6326	113.282	149.743	74.699	70.9892	58.9028	102.169	193.931	141.574	50.1515	166.95	55.6735	75.0059	71.2273	59.1231	161.035	125.639	145.857	175.479	175.323	221.864	111.601	196.42	119.782	152.251	105.829	266.052	160.19	283.004
102177590	HECW1	0.013457	0.020946	0.023878	0.003683	0	0.007008	0.008793	0.009693	0.007209	0.019533	0.010997	0	0.031501	0.007873	0.00721	0.019455	0.019855	0.024127	0.012213	0.012179	0.032728	0.041609	0.029798	0.007163	0.048741	0.041897	0.031163	0.012332	0.012015	0.033004	0.060218	0.099268	0.046927	0.221958	0.094954	0.088744	0.041104	0.064024	0.044435	0.023404	0.127843	0.199123	0.021701	0.086958
102190327	SLC3A1	0.063669	0.0215	0	0.03061	0.025619	0	0.020418	0	0	0.044908	0	0.025536	0	0	0	0.044605	0.037559	0.064701	0.184964	0.092798	0.038468	0.186832	0.117765	0.114969	0.136279	0.269138	0.067324	0.176664	0.093302	0.038763	0.137215	0.249025	0.156684	0.177717	0.435867	0.227441	0.213423	0.097651	0.098436	0.176008	0.232065	0.083967	0.05486	0
102185883	LOC102185883	0.129582	0.066609	0.108257	0	0.054964	0.059064	0.074908	0.038743	0	0.051597	0	0.066193	0.137113	0.027466	0	0.05639	0.228043	0.335877	0	0.063818	0	0.029202	0.108741	0.072826	0.193784	0.235801	0.068934	0	0.061779	0	0.635625	0.409547	0.665389	0.439242	0.454357	0.376676	0.684788	0.65052	0.812321	1.0507	0.39309	0.661203	0.662375	0.704408
108634351	SHROOM4	0.494966	1.29023	1.82538	1.61579	0.807488	0.791909	1.41382	0.053874	0.459742	1.23166	0.837162	0.787384	1.83675	0.05306	0.470441	1.21931	1.32418	1.60461	0.087442	0.204767	0.299419	0.141017	0.343494	0.852341	0.727251	1.22077	0.941276	0.097688	0.192821	0.295284	6.00077	4.77215	5.45353	5.22894	4.21312	3.52205	5.79186	5.21284	5.83976	5.09602	4.11736	6.7159	6.78072	6.40796
108634521	LOC108634521	0	0	0	0	0	0	0	0	0	0	0	0	0	0	0	0	0	0	0	0	0	0	0	0	0	0.151727	0.108281	0	0	0	0.469112	0.612944	0	0.21938	1.08284	0.578345	1.13944	1.21542	1.5189	1.12843	0.799417	1.10993	1.24441	0.757524
102188537	LOC102188537	0.010593	0	0	0	0	0	0	0	0	0	0	0	0	0	0	0	0	0	0.006641	0	0	0	0	0	0	0.013592	0	0.006706	0	0	0.023797	0.039565	0.067715	0.099711	0.050826	0.054276	0.029781	0.168154	0.167562	0.058095	0.211776	0.059229	0.060511	0.010874
102182393	EPHA5	0.022834	0.013336	0.017152	0.015295	0	0.013272	0.01296	0	0.010494	0.024298	0	0	0.016686	0	0.010496	0.024167	0.014369	0.045903	0.045479	0.043013	0.022111	0.042213	0.032364	0.078395	0.09236	0.036228	0.043512	0.045759	0.043642	0.022098	0.058495	0.087852	0.134973	0.14971	0.026129	0.086543	0.135765	0.078524	0.120026	0.185188	0.063684	0.107342	0.138772	0.583403
102179268	ADAMTS20	0.084724	0.092355	0.037525	0.065977	0.056893	0.083489	0.09512	0	0.033131	0.08256	0.090176	0.056518	0.037673	0	0.033139	0.082188	0.158691	0.471064	0.022537	0.095148	0.044734	0.044539	0.03098	0.110686	0.098056	0.184558	0.108081	0.022735	0.089842	0.045074	0.44171	0.287848	0.329122	0.353948	0.187952	0.317289	0.260558	0.410503	0.432895	0.46811	0.416347	0.603584	0.545961	0.574571
102180473	LOC102180473	0	0.049898	0	0	0	0	0	0	0	0	0	0	0	0	0	0	0	0.051999	0	0	0	0	0.059641	0	0.021305	0.019578	0	0	0	0	0.125336	0.12989	0.350682	0.313643	0.126281	0.065313	0.385953	0.102131	0.334361	0.313431	0.607265	0.505224	0.215282	0.165347
102170147	LCA5	0.169462	0.306871	0.364937	0.402178	0.38657	0.208333	0.264982	0	0.159215	0.447111	0.274035	0.393893	0.347686	0	0.148201	0.431607	0.517498	0.722951	0.106118	0.280697	0.532826	0.341361	0.30144	0.606631	0.324906	0.292893	0.360266	0.107155	0.276008	0.523659	1.36305	1.24246	1.25326	1.75808	1.24697	1.508	0.98307	1.58828	2.13148	1.26816	2.14553	2.07419	1.98476	0.989743
104796266	MIR15A	0	0.139299	0.129968	0.029413	0	0	0	0	0.22948	0	0	0	0.166261	0	0.229538	0	0.327552	0.021641	0.120107	0	0	0.096622	0.346251	0.462721	0	0.079831	0.468331	0.121279	0	0	2.03173	0.805232	2.20147	1.41402	0.660716	1.12558	1.68011	0.949533	2.39504	1.74673	1.31901	1.74737	2.29305	2.22557
102174741	EYA4	0.06095	0.086266	0.142704	0.024179	0.073762	0.076482	0.064198	0.020583	0.144183	0.080152	0.108622	0.073275	0.144194	0.020788	0.144178	0.089167	0.267457	0.80705	0.031383	0.081768	0.09748	0.056621	0.006499	0.197273	0.05359	0.198279	0.16216	0.031517	0.077608	0.098181	0.711617	0.310955	0.276932	0.401452	0.605411	0.537713	0.416839	0.980808	1.19939	0.252089	0.384984	0.426592	1.4108	0.285295
102178229	PIEZO2	0.076058	0.14543	0.114495	0.093595	0.083099	0.066608	0.149998	0.054886	0.091725	0.097104	0.07874	0.085774	0.121093	0.053757	0.0949	0.094508	0.203118	0.540616	0.372452	0.05379	0.045518	0.096592	0.347503	0.08166	0.051247	0.459135	0.194149	0.370246	0.05172	0.043621	0.60022	0.443065	0.611171	0.589718	0.559435	0.311535	0.447522	0.400399	0.570045	0.780295	0.499353	1.17681	0.986376	0.971687
102189961	UNC13C	0	0	0.003069	0	0	0.011984	0.004643	0	0	0	0.018805	0	0.003925	0	0	0	0.019419	0.010658	0	0.018442	0	0.004003	0	0.016948	0	0.013748	0	0	0.018724	0	0.053201	0.11919	0.093889	0.05103	0.177639	0.087282	0.075539	0.087072	0.214653	0.102234	0.116804	0.264379	0.211364	0.095912
0	0	0.160066	0	0	0	0	0	0	0	0	0	0	0	0	0	0	0	0	0	0	0.098253	0	0.086238	0	0	0	0.110132	0	0	0.099756	0	0.802875	1.68314	0.946752	0.758594	1.19882	0.685371	1.43836	1.37388	0.163665	0.240651	0.74993	0	0.375347	0.369442
102168203	LOC102168203	0	0	0	0	0	0	0	0.061524	0	0	0	0	0	0	0	0	0.162373	0.254801	0.182827	0.252406	0	0.240962	0	0.167454	0.085472	0.204642	0	0.184612	0.255961	0	0	0.093019	0.313621	0.42786	0.480492	0.839671	0.205623	0.42038	2.31745	0.794377	1.56218	2.97916	1.88574	1.24229
108635484	LOC108635484	1.24628	5.1236	4.46316	3.87959	2.66229	2.72433	4.69421	0.064282	1.37898	4.29291	2.74397	2.67413	4.29496	0.064922	1.40096	4.26997	3.29108	3.15643	0.653041	1.36645	2.05742	1.76884	2.11666	3.35367	3.01536	4.60449	3.9723	0.664068	1.38947	2.06967	13.3054	13.4914	17.6793	13.5821	13.1275	14.6565	14.4454	12.5341	14.633	14.1248	15.6233	14.6844	14.1267	12.7327
102184168	GUCY1A2	0.056784	0	0.028012	0	0	0.020821	0.019891	0.023584	0.015305	0.017278	0.03267	0	0.031508	0.02374	0.015309	0.017209	0.071262	0.07585	0.076905	0.034861	0	0.005896	0.087234	0.02678	0.014444	0.188021	0.035604	0.076922	0.040964	0	0.453403	0.113441	0.310797	0.311333	0.124277	0.347649	0.347254	0.475699	0.318345	0.081378	0.332891	1.83202	0.876563	0.228213
104797521	MIR545	0.076542	0.239752	0.077124	0.066038	0	0.277059	0.193288	0.018769	0	0	0.434738	0	0	0.018956	0	0	0.251393	0.018512	0.010615	0.561202	0.08434	0.183552	0.23592	0	0.196424	0.372491	0.404634	0.010719	0.569782	0.085051	1.58441	0.761937	1.9423	1.00236	0.569178	0.141381	1.33571	1.59772	2.60992	2.07981	1.14536	1.47763	2.64212	2.85173
106503306	LOC106503306	0.112035	0.04905	0.056247	0.063408	0.04763	0.057379	0.065776	0.071018	0	0.067861	0	0.047316	0.046992	0.071724	0	0.067588	0.125525	0.0842	0.046587	0.107398	0.092649	0.077883	0.046323	0.096698	0.127288	0.186481	0.179542	0.047042	0.108953	0.093336	0.225402	0.174726	0.437291	0.113678	0.583022	0.602206	0.075169	0.198607	0.311225	0.168457	0.647793	0.462954	0.123972	0.395417
0	0	0	0.090277	0.027538	0	0	0	0	0	0	0	0	0	0	0	0	0	0	0.176212	0	0	0.084145	0	0	0	0	0.036208	0.055109	0	0	0.084854	0.70189	0.90239	0.558153	0.941558	0.599411	1.27917	1.11133	0.908846	1.14584	0.518432	0.45852	1.42631	0.591806	0.656442
102191653	NPAS3	0.06252	0.067886	0.087946	0.033691	0.024893	0.040838	0.025406	0	0.092665	0.045336	0	0.024728	0.092465	0	0.092273	0.045076	0.135033	0.213032	0.038916	0.03651	0.038281	0.058255	0	0.081842	0.134304	0.124879	0.078944	0.03905	0.026394	0.038495	0.566186	0.202985	0.390385	0.241516	0.477423	0.231789	0.447776	0.499488	0.898842	0.401107	0.676242	0.816954	1.11165	0.780487
102174035	FOXN2	0.687738	1.60048	1.8581	2.31429	0.966052	0.875638	1.528	0.024363	1.32183	2.62543	0.977229	0.958981	1.79556	0.024605	1.31914	2.67077	2.04287	2.5659	0.435183	1.05086	1.32231	1.10719	1.35297	1.71963	2.52985	3.05216	2.39134	0.429691	1.05685	1.30552	7.62511	6.89099	6.73916	7.58478	7.4314	7.02784	7.93361	6.60745	7.42444	8.12809	6.43169	7.92571	7.79871	9.19343
108637590	LOC108637590	0	0	0	0	0.053371	0	0.032858	0	0	0	0	0.053019	0	0	0	0	0	0.113949	0	0.115279	0	0.048336	0.065028	0	0	0.214231	0.088601	0	0.117041	0	0.084009	0.285721	0.750937	0.737544	0.240643	0.628803	0.2765	0.577019	0.529556	0.326199	0.587572	0.918948	0.378171	0.073813
102169632	THSD7B	0.045208	0.03053	0.011851	0.02342	0	0.010966	0.004929	0.021877	0.020196	0.01777	0.018907	0	0.00974	0.022094	0.020201	0.017699	0.063046	0.063868	0.02009	0.027814	0.00281	0.029829	0.008569	0.01428	0.150849	0.063052	0.0465	0.023868	0.028239	0.002833	0.157769	0.070838	0.224489	0.192674	0.079059	0.140135	0.124779	0.219251	0.133059	0.135297	0.148411	0.197696	0.233877	0.170035
106503043	LOC106503043	0.073667	0.068611	0	0	0.014674	0	0.027147	0	0	0	0	0.014577	0	0	0	0	0	0.01347	0.047093	0.069266	0.035466	0.148422	0.102691	0.179446	0.051402	0.244277	0.162839	0.047553	0.072232	0.035765	0.099372	0.206513	0.189787	0.104375	0.256867	0.168672	0.366531	0.206787	0.087262	0.486194	0.419465	0.389545	0.118909	0.276995
106503383	LOC106503383	0	0	0	0.042005	0	0	0.062555	0	0	0	0	0	0	0	0	0	0.01653	0.085502	0.50161	0.033981	0	0.062312	0.14448	0	0	0.256078	0	0.489004	0	0	0.3896	0.920305	0.31951	0.543208	0.474681	0.688666	1.11193	0.368696	0.355925	0.222031	0.427716	0.797685	0.478437	0.850356
106502439	LOC106502439	0	0.084076	0	0	0	0	0.053284	0	0	0	0	0	0	0	0	0	0	0	0	0	0	0	0.048517	0	0	0.036653	0	0	0	0	0.196526	0.328131	1.1105	0.752412	0.338039	0.784883	0.975225	0.204544	0.21043	0.097101	0.219385	0.107686	0.249335	0.806828
0	0	0.085369	0	0	0.023691	0	0	0	0	0	0	0	0	0	0	0	0	0	0.152921	0.160748	0.043094	0.111856	0	0	0.239268	0.039475	0.014365	0.164899	0.162318	0.043752	0.1128	0.568268	0.616178	0.41036	0.326738	0.746488	1.25212	1.33264	0.421878	1.08663	2.0962	0.909417	1.14593	0.824705	0.420205
102182099	LOC102182099	0	0	0	0.227845	0	0	0	0	0	0	0	0	0	0	0	0	0	0	0	0	0.144802	0	0	0	0	0.19917	0	0	0	0.146023	0.790052	1.03748	0.600192	1.34833	1.30952	1.28144	0.588082	1.52916	1.2635	0.532222	0.906299	0.520265	0.958013	0.656489
108636577	LOC108636577	0.180742	0	0.084286	0.123864	0	0	0.127562	0.220486	0	0.13835	0	0	0.072552	0.203347	0	0.170621	0.327095	0.210361	0.16012	0.056722	0.092778	0.209637	0.190963	0.266896	0.141223	0.193629	0.185894	0.161472	0.057589	0.093561	0.585049	0.491388	1.54182	0.72157	0.46881	0.69542	0.791602	0.740801	0.85371	0.465766	0.439333	1.15982	1.81594	0.549404
0	0	0.522738	0.64799	0.077108	0.118629	0	0	0.429588	0.137785	0.52363	0.629131	0	0	0.09864	0.139155	0.523763	0.475641	0.045977	0.077653	0	0.12411	0.489909	0.105947	0.294876	0.409984	0	0.744622	0.263448	0	0.126007	0.49404	1.51176	2.84134	3.14788	2.4856	2.18416	3.6607	1.9702	2.01206	2.2123	3.72584	2.56035	5.02766	1.83278	4.75086
108633373	LOC108633373	0	0.071216	0.111705	0.220836	0.023308	0.040935	0.112177	0.052285	0	0.069405	0	0.023154	0.142904	0.052805	0	0.093549	0.112725	0.197708	0.060224	0.029824	0.06909	0.049777	0.026296	0.138536	0.166607	0.099051	0.104712	0.060812	0.03028	0.069673	0.173835	0.147175	0.287009	0.280043	0.380893	0.64875	0.424694	0.67003	0.75645	0.69021	0.338166	0.518678	0.30141	0.26952
108633562	LOC108633562	0.019588	0.036108	0	0	0.014474	0	0	0	0	0	0	0.014379	0	0	0	0	0	0.006991	0	0.011202	0.015628	0.015162	0	0	0.007021	0.036087	0	0	0.011374	0.01576	0.306716	0.104558	0.021466	0.029154	0.267006	0.096746	0.167578	0.162717	0.225116	0.147838	0.085425	0.028434	0.126938	0.103696
104796271	MIR454	0	0.545063	0.127336	0.147271	0	0.193475	0.634911	0	0	0.216644	0	0	0.162894	0	0	0.214555	0.163207	0.81301	0.103081	0.290325	0	0.177287	0.398818	0.495675	0.282495	1.12428	0.352571	0.104087	0.294763	0	0.68953	2.55273	1.90865	0.511812	1.63884	1.6651	2.57135	2.17345	1.79912	1.68123	1.81933	1.10671	0.70302	1.3524
104795704	MIRLET7G	0.176944	0.122003	0	0.250316	0.064286	0	0.252361	0	0	0.125307	0	0.063862	0	0	0	0.124804	0.088296	0.104294	0	0	0.533855	0.069386	0	0.084974	0	0.092619	0.226224	0	0	0.538357	0.783525	0.459367	1.10012	1.67028	1.68333	2.64302	1.46443	0.993289	0.572925	1.05794	1.75402	1.19095	2.03175	1.08679
0	0	0	0.034105	0	0	0	0	0.211244	0	0	0	0	0	0	0	0	0	0	0.110506	0.154142	0.12411	0	0.020891	0.014582	0	0	0.086584	0	0.155647	0.126007	0	0.704461	2.36253	0.91262	1.80745	1.19061	0.37959	0.58722	0.59951	0.907676	0.805756	1.18479	0.068326	1.5095	0.834461
104796564	MIR1271	0.058538	0	0	0.029991	0	0	0.126712	0	0	0.014435	0	0	0	0	0	0.014378	0.015983	0	0	0	0	0	0	0	0	0	0	0	0	0	1.41075	0.423497	0.767627	0.261079	0.960377	0.30156	3.35107	1.00865	1.30473	1.62796	0.737471	1.14456	1.15762	1.68766
102177384	GALNT13	0.104136	0.048171	0.120898	0.040773	0.033313	0.014996	0.046819	0.178259	0.129755	0.105349	0	0.033093	0.105994	0.180583	0.12785	0.104926	0.124824	0.078246	0.233746	0.253669	0.091095	0.066574	0.260692	0.27484	0.10434	0.416021	0.114436	0.225263	0.250028	0.091749	0.715508	1.2199	0.215927	0.138123	0.928519	0.199441	1.68462	0.398848	0.403213	1.41261	0.642024	0.485126	0.517919	1.37081
0	0	0.190349	0	0.206466	0	0.173361	0.479626	0.365994	0.085139	0.129932	0.198683	0.164893	0.172216	0.150594	0.085985	0.129965	0.197886	0.308769	0.240126	0.160748	0.033543	0	0	0	0.260424	0.136739	0	0	0.162318	0.032353	0	2.7823	0.415251	2.77132	1.23015	2.65145	2.32884	1.20188	0.615713	3.85314	1.68524	2.57528	4.30535	3.69317	2.42291
108635893	LOC108635893	0	0.042356	0.114776	0.039316	0.104539	0.084939	0.214514	0.140253	0	0.086608	0	0.103237	0.088925	0.141653	0	0.086216	0.1079	0.186385	0	0.253845	0	0.111118	0	0.154484	0.140283	0.19094	0.270052	0.07997	0.257729	0	0.66614	0.776289	0.764776	0.727123	0.580574	0.523293	0.68337	0.589582	1.00736	1.30455	0.789554	1.23348	1.03681	0.976687
108636952	TRNAR-CCU	0	0.236727	0	0	0	0	0	0	0	0	0	0	0	0	0	0	0	0	0	0	0	0	0.118274	0	0	0.229841	0.098121	0	0	0	1.09526	0.739275	1.04753	1.15733	1.39863	1.43516	0.153665	0.867784	1.07175	1.32419	0.84341	0.831301	0.761266	1.01526
106502360	LOC106502360	0.083355	0.022238	0	0.038339	0	0	0.049937	0.041792	0	0.06382	0	0	0	0.042207	0	0.063564	0.105896	0.032447	0	0	0.024856	0.029787	0	0.077546	0.036555	0.06695	0.045766	0	0	0.028979	0.307699	0.391118	0.514363	0.429548	0.55493	0.301513	0.362293	0.339106	0.482889	0.570721	0.399073	0.310795	0.321339	0.14888
0	0	0.113825	0	0	0.082007	0	0	0.106189	0.102855	0	0	0	0	0	0.103878	0	0	0	0.109013	0.321496	0.151689	0.041709	0.089264	0.070636	0	0	0.118113	0.15127	0.324635	0.154008	0.042061	0.396224	0.597501	0.828743	0.94327	1.40417	1.62907	0.965403	0.993633	0.837109	1.22542	0.383448	0.337716	2.19393	0.682481
102178601	LOC102178601	0.092423	0.062494	0.063247	0.077845	0	0.071828	0.05421	0.045311	0	0.035129	0.066453	0	0.051688	0.045402	0	0.049217	0.037169	0.11781	0.09319	0.022354	0.05631	0.04775	0.077195	0.191329	0.160808	0.133171	0.065309	0.0941	0.022696	0.056785	0.089178	0.320007	0.578568	0.302555	0.317441	0.452616	0.043451	0.320719	0.220616	0.257127	0.378548	0.331528	0.398571	0.175655
102178727	LOC102178727	0	0	0	0.025697	0.025522	0.032148	0.048963	0	0.032474	0	0.050444	0.025354	0	0	0.032482	0	0	0	0	0	0.0401	0	0	0	0.018555	0.072863	0.016984	0	0	0.040438	0.129393	0.338516	0.52507	0.649305	0.196049	0.271833	0.859306	0.085588	0.055221	0.14545	0.110682	0.255311	0.058356	0.120305
102185850	GRIA4	0.121681	0.120782	0.075137	0.16654	0.037883	0	0.008216	0.076268	0.117903	0.092379	0	0.037632	0.067302	0.076573	0.11789	0.09454	0.247022	0.102282	0.228709	0.513227	0.38875	0.431431	0.138699	0.207798	0.15859	0.155416	0.259046	0.227831	0.516359	0.390886	0.144828	1.17524	0.59469	0.670735	0.639327	0.168563	0.386746	0.635677	0.51353	0.319372	0.379585	0.503323	0.49375	0.215289
102172460	LOC102172460	0	0	0	0	0	0	0	0	0	0	0	0	0	0	0	0	0	0	0	0	0	0	0.0418	0	0	0	0	0	0	0	0.228571	0.118392	0.04699	0.206224	0.283383	0.20277	0.147624	0.135	0.114833	0	0.319344	0.408185	0.286688	0.274109
104797252	MIR200A	0.09604	0.291813	0	0	0	0	0	0.218783	0	0	0	0	0	0.220959	0	0	0.113513	0.021059	0	0.019745	0.139872	0.070625	0.144763	0.11644	0.018087	0.315761	0.322887	0	0.018615	0.141052	0.666682	0.190658	0.924434	1.74382	0.520285	1.94259	2.15401	1.98214	1.43486	1.91373	1.78026	0.166403	2.0969	1.62674
102179159	LOC102179159	0.086013	0.128074	0	0	0.110023	0	0.116016	0.132429	0	0	0	0.121456	0	0.133746	0	0	0	0.166193	0	0	0.170112	0.114687	0.252058	0.095585	0.090629	0.107115	0.155883	0	0	0.169209	1.36567	1.348	1.05989	0.834662	0.727964	1.84137	1.55734	1.56476	1.281	1.66816	1.90778	2.4492	1.92633	1.55411
108635049	LOC108635049	0	0.031159	0.041382	0.021577	0	0	0.020693	0	0	0	0	0	0	0	0	0	0.047333	0.052153	0	0	0.019273	0.01101	0.021261	0.036168	0.014989	0.010899	0.051319	0	0	0.019435	0.203846	0.068522	0.101495	0.126493	0.109654	0.309704	0.192921	0.201565	0.110426	0.398024	0.066078	0.221098	0.059542	0
0	0	0	0	0	0	0	0	0	0	0	0	0	0	0	0	0	0	0	0	0	0	0	0	0.118274	0.047998	0	0	0	0	0	0	1.06698	1.3891	1.13218	1.488	0.199804	0.998373	0.932966	0.662472	0.613939	0.518432	2.67414	0.891086	0.524023	0.531273
102182824	LOC102182824	0	0.031163	0.027045	0	0.014709	0	0.132564	0	0	0	0	0.014612	0.020382	0	0	0	0	0.078411	0.041753	0.030376	0.011318	0.03145	0.023631	0.04813	0.039638	0.097011	0.061951	0.04216	0.030841	0.011414	0.148686	0.066192	0.297663	0.413421	0.206191	0.218805	0.157889	0.129165	0.307234	0.151686	0.757615	0.333226	0.077191	0.202038
104796572	MIR2318	0.250458	0	0	0	0	0.194825	0	0.052994	0.03855	0	0.305704	0	0	0.053521	0	0	0.173704	0.020809	0	0	0.157495	0.084652	0.022535	0.072503	0.052143	0.076361	0.331312	0	0	0.158823	0.290761	0.740902	0.772329	1.70776	0.707365	1.84236	2.16615	0.600793	1.16458	1.32662	1.94582	0.613288	1.32855	0.474081
102185399	AGBL1	0	0.019532	0.002517	0.006183	0	0.013938	0.006489	0.009033	0	0	0.014308	0	0	0.009104	0	0	0.007991	0.164078	0	0.014804	0.004367	0.023847	0.007136	0.027138	0.011802	0.008872	0.007951	0.002343	0.015031	0.004404	0.034756	0.033361	0.094891	0.07644	0.040683	0.076301	0.092372	0.025575	0.118071	0.062279	0.047879	0.130058	0.079787	0.117467
0	0	0	0.044136	0	0	0	0	0	0.110531	0	0	0	0	0	0.11163	0	0	0	0.164266	0.024222	0	0	0	0.118274	0.119995	0	0.207801	0	0.024459	0	0	0.282813	1.03656	1.6824	0.790236	0.446137	1.18557	2.82908	0.339449	0.897091	0.45597	1.29858	1.153	0.153818	0.631409
104795768	MIR20A	0	0.062717	0.013778	0.050277	0.40334	0	0.009689	0	0	0.008499	0	0.400676	0.017625	0	0	0.008465	0.018097	0	0.111705	0.109171	0.028066	0.017307	0.099603	0	0.019125	0.269585	0.280928	0.112796	0.110828	0.028302	0.521618	1.48194	0.521348	1.26572	0.743954	0.738672	0.856124	1.68748	0.632434	1.22303	1.81968	0.904642	0.688516	1.46951
0	0	0	0.035087	0	0.0713	0	0	0	0.051428	0	0	0	0.041032	0	0.042703	0	0	0	0.007003	0.030587	0	0	0	0	0	0	0.034516	0	0.030885	0	0	0.284786	3.0962	0.778813	1.32413	2.05532	1.15636	0.25067	0.757437	0.58061	0.61118	0.691225	0.534863	0.919638	0.777429
102171186	ZSCAN22	0.0444	0.038741	0.026169	0.038101	0	0	0.04135	0.01583	0	0	0	0.021884	0.026461	0.015987	0	0	0	0.044646	0	0	0	0.019198	0.020759	0.067547	0.014078	0.034072	0.062127	0	0	0.0195	0.283548	0.287391	0.235802	0.259487	0.282135	0.210437	0.199379	0.388412	0.436282	0.19337	0.222397	0.195517	0.28609	0.473011
102174196	BCAT1	0.041131	0.041503	0.044516	0.03825	0.01772	0	0.038881	0	0	0	0	0.017501	0.056946	0	0	0.045691	0.020025	0.327498	0.275907	0.037847	0.021802	0.024789	0.098631	0.041477	0.055479	0.259888	0.055197	0.27819	0.038425	0.021985	0.342973	0.175699	0.233249	0.078356	0.393671	0.388868	0.272571	0.168096	0.207104	0.088858	0.077354	0.403166	0.485135	0.552639
108634962	LOC108634962	0	0	0	0	0	0	0	0	0	0	0	0	0	0	0	0	0	0	0.098845	0	0	0	0	0	0	0.091008	0	0.09981	0	0	0.367209	0.283906	0	1.31612	0.775635	0.614181	1.7487	0.744733	1.8028	1.33487	0	1.14885	0.822144	1.54591
102184538	RIMS1	0.033337	0.026349	0.024386	0	0	0	0	0.032868	0	0.052401	0	0	0.024978	0.03338	0	0.052191	0.040867	0.204892	0.142687	0.082545	0.082988	0.168332	0.117206	0.36934	0.081367	0.103493	0.068506	0.135571	0.083711	0.081358	0.274256	0.14861	0.293806	0.210156	0.260888	0.182551	0.131524	0.265661	0.281472	0.254483	0.35449	0.45566	0.698392	0.524401
102178931	LOC102178931	0.037571	0.102515	0.007644	0	0	0	0.027466	0.005396	0	0.024992	0	0	0.00854	0.005449	0	0.02914	0	0.092491	0.107219	0.010556	0.012392	0.039991	0.35519	0.315351	0.208491	0.043879	0	0.108872	0.010718	0.018394	0.34391	0.435673	0.394531	0.498547	0.126501	1.00476	0.05962	0.608444	0.07068	0.063029	0.976189	0.883529	0.072145	0.11905
102177220	LOC102177220	0.035343	0.036593	0	0.059741	0	0.01428	0.062998	0	0.049035	0.062673	0.0525	0	0	0	0.049047	0.062422	0.012956	0.055504	0.000756	0	0.0142	0.002961	0.029058	0.019842	0.015273	0.042172	0.044983	0.000764	0	0.014319	0.433549	0.115252	0.437692	0.438857	0.169515	0.249025	0.265967	0.535161	0.546314	0.430705	0.498732	0.527765	0.481114	0.674965
108638286	LOC108638286	64.2034	96.8351	38.566	36.0859	13.8037	73.06	36.1147	58.8682	23.3656	40.8369	71.8656	13.933	38.4314	59.2237	23.5232	40.6528	101.476	4.04767	23.4131	213.753	21.6953	98.3959	21.9252	208.821	26.4016	52.1633	104.836	23.5177	214.795	21.6705	219.5	499.186	238.684	291.621	446.929	238.78	326.815	159.524	259.739	209.812	223.306	147.011	197.71	13.8014
0	0	0	0	0.058749	0.217486	0	0	0.101184	0	0.073886	0	0	0	0	0	0	0	0	0	0	0.12411	0.117803	0	0.158779	0.145994	0.032708	0.719434	0	0	0.126007	0.118796	1.91542	1.17863	1.0052	0.280225	2.37027	0.626583	0.353978	1.88339	2.79448	0.774525	1.08773	1.36083	3.8298	0.870625
102185750	LONRF2	0	0	0	0.05258	0	0.025073	0.024185	0	0	0	0.039342	0	0	0	0	0	0.024605	0.058222	0	0.021807	0.055378	0.016473	0.101288	0.028552	0.034987	0.095869	0.087601	0	0.022141	0.063315	0.225135	0.17159	0.155851	0.153931	0.120464	0.171896	0.129256	0.246126	0.241378	0.239	0.050287	0.042913	0.341399	0.375868
108637085	LOC108637085	0	0	0	0	0	0	0	0	0	0	0	0	0	0	0	0	0.027152	0	0	0	0	0	0	0	0	0.012156	0	0	0	0	0.150517	0	0.142988	0.074227	0.081101	0.183258	0.22101	0.069808	0.243553	0.151429	0.389772	0.076688	0.235964	0.169335
0	0	0	0.048148	0	0	0	0	0	0	0	0	0	0	0	0	0	0	0	0	0	0	0	0.035813	0	0	0	0.061396	0.122315	0	0	0	0.658183	0.578792	0.550217	0.818258	0.977122	1.38836	0.930222	0.996446	0.238166	1.13368	1.22161	1.99284	0.946369	0.475643
106502867	LOC106502867	0.161767	0.116314	0	0	0	0	0	0.100054	0	0.103033	0	0	0	0.101055	0	0.102625	0.193721	0.072649	0	0.139167	0.058725	0.231747	0	0	0.074827	0.145398	0.101312	0	0.141244	0.059367	0.599636	0.395125	1.07608	0.776289	0.666651	0.670002	0.383512	0.723849	0.514752	0.753435	0.658181	0.51235	0.477255	0.310941
102172692	LOC102172692	0	0	0	0	0	0	0	0	0	0	0	0	0	0	0	0	0.042111	0.025323	0.006504	0	0.008764	0.010289	0	0.00951	0.024508	0.016252	0.011038	0	0	0.008838	0	0.007618	0.053976	0	0.007952	0.006672	0.036194	0.021156	0.077446	0.094273	0	0.03052	0.046683	0.047598
102183087	PAPPA2	0	0.014909	0.009522	0	0	0	0	0	0	0.028236	0	0	0.012181	0	0	0.028069	0.018252	0.174289	0.041167	0	0.017684	0.045167	0.036352	0.034602	0.037685	0.124142	0.062449	0.038155	0	0.016203	0.138657	0.214406	0.133549	0.228644	0.069285	0.066502	0.046627	0.042807	0.142819	0.155012	0.219448	0.849152	0.127786	0.161028
102190915	LOC102190915	0.087496	0.033609	0.056573	0	0	0.056423	0.064188	0	0.089737	0.071773	0.060106	0	0.067652	0	0.089516	0.071485	0.155632	0.220233	0	0.027129	0.061093	0.014253	0.054777	0.078455	0.058851	0.160089	0.039432	0	0.027544	0.061608	0.396906	0.135514	0.800494	0.194581	0.446187	0.438913	0.505879	0.658756	1.80802	1.32003	1.5147	1.1261	1.42609	0.525447
104795851	MIR505	0	0	0	0	0	0	0	0	0	0	0	0	0	0	0	0	0	0	0	0	0	0	0	0	0	0.105773	0	0	0	0	0.773637	0.106502	1.11108	2.25035	0.047226	1.59945	0.284091	0.580289	0.94138	0.864341	1.21186	1.56749	1.62797	0.606642
0	0	0	0	0	0.079319	0	0	0	0.054958	0	0	0	0.041032	0	0.047354	0	0	0	0	0.03081	0	0	0	0	0	0	0	0	0.031111	0	0	0.221964	2.86974	0.641941	0.953498	2.19923	1.42425	0.23189	0.757715	0.843549	0.460139	0.64236	0.341757	0.772897	0.733918
102170817	EFCAB13	0	0	0.011412	0	0	0	0	0	0	0.018225	0	0	0	0	0	0.018152	0.050266	0.03909	0	0	0	0	0	0	0.025443	0.020604	0	0	0	0	0.097456	0.102478	0.071227	0.186927	0.061087	0.171969	0.264127	0.120441	0.162677	0.296956	0.138522	0.199466	0	0.167081
104795781	MIR2320	0	0	0	0	0	0	0.075718	0.012865	0	0	0	0	0	0.01298	0	0	0	0.061226	0	0	0	0	0	0	0.110378	0	0	0	0	0	0.952837	1.14183	0.568999	0.937356	0.987214	0.338574	0.770716	0.735025	1.60758	3.18351	2.2343	1.25716	1.71532	1.13492
104795702	MIRLET7E	0	0.111204	0.057197	0	0.071646	0.163666	0.283523	0	0	0	0.256812	0.071173	0	0	0	0	0	0.097896	0	0	0.131346	0.068006	0.207676	0	0	0.046884	0.042803	0	0	0.132453	0.986611	1.32	1.1547	1.38469	0.60175	2.09023	0.394936	0.869032	1.42222	2.19375	0.304168	1.08021	2.05354	3.00671
104795715	MIR1249	0	0.478274	0.311226	0.66318	0.481745	0.333833	0.344895	0	0	0.059516	0.523824	0.477286	0.398135	0	0	0.059277	0.20921	0.628607	0.035252	0.044636	0.083237	0.260717	0.440625	0.331052	0.11082	0.857174	0.565964	0.035596	0.026528	0.084251	0.698782	2.54785	1.96398	1.32614	2.7711	1.74661	1.41199	1.7066	3.89605	2.22662	2.84081	2.71848	2.84791	2.59312
0	0	0	0.189164	0	0.102053	0	0	0	0	0	0.151573	0	0	0	0	0	0.150964	0	0	0	0.103425	0	0	0	0.145994	0	0	0.066777	0	0.105006	0	1.77519	1.18433	0.858245	0.741547	1.81766	2.21164	0.664929	0.677225	0.330014	0.440138	0.712603	0.834187	1.52782	0
108638466	LOC108638466	0.337277	0.781465	0	0.274316	0.270849	0.627611	0.127816	0.395013	0	0.326337	0.636862	0.26906	0	0.389486	0	0.325027	0.170356	0.272394	0	0.389962	0.576635	0.345992	0.278899	0	0.215624	0.49629	0.571598	0	0.387316	0.56006	1.94864	1.60648	2.77734	1.6354	2.44568	2.37347	3.1366	2.01939	1.93021	2.46112	3.49593	2.38999	2.00274	1.75257
102169125	LOC102169125	1117.07	1621.63	169.739	663.122	515.72	250.604	26.1653	2.35234	79.3965	18.2028	251.205	520.004	167.588	2.37405	80.3065	18.4354	1619.88	2917.09	5936.16	2449.51	3586.05	3990.01	6703.75	5309.26	451.788	6521.03	2078.62	5961.04	2457.06	3598.04	6010.41	3980.26	2179.83	2945.22	6212.53	4879.67	1517.59	4321.37	51.3552	386.459	11.4618	2002.22	2407.32	2461.97
102191781	GRID2	0.009474	0	0	0	0	0	0	0	0	0	0	0	0	0	0	0	0	0.013914	0.186572	0.014999	0	0.007963	0.006973	0.008607	0.011562	0.01687	0.021895	0.188274	0.015229	0	0.023153	0.021512	0.044996	0.01212	0.038253	0.026714	0.068729	0	0.007801	0.013004	0.030104	0.078137	0.023506	0.03687
0	0	0.018141	0.064072	0	0.063282	0	0.016616	0	0.056033	0.012703	0	0	0.041032	0	0.046269	0.012706	0	0	0.020251	0.055815	0	0	0	0	0	0	0.049081	0	0.05636	0	0	0.319195	3.18983	0.857903	1.39708	2.38833	1.44606	0.556356	0.818498	0.58061	1.13048	0.691225	0.534863	1.68936	0.799185
0	0	0	0	0	0	0	0	0	0	0	0.151573	0	0	0	0	0	0.150964	0.100403	0	0	0	0	0	0	0	0.113689	0	0	0	0	0	1.12611	0.960269	1.36783	0.519935	0.632712	0.75918	1.28534	0.59951	0.772716	1.71305	0.512396	0.207825	0.95687	1.24087
102191453	LOC102191453	460.429	637.819	97.3357	203.435	152.386	50.8746	5.80452	1.16919	46.4698	14.6667	51.0474	153.791	97.8676	1.17918	46.2126	14.63	653.665	1571.08	3809.66	1269.04	2046.12	3529.9	2279.36	2504.28	615.958	2067.87	2115.68	3822.53	1273.36	2052.86	1898.83	1523.77	1015.76	1220.34	2216.27	2296.23	836.734	1731.4	121.504	763.08	44.8571	1752.87	2321.72	2355.36
108638533	LOC108638533	0	0.067307	0	0.081324	0	0	0.04481	0.020113	0.071681	0	0	0	0	0.020313	0.071699	0	0.041161	0.14434	0.480742	0.061475	0.028216	0	0.075945	0	0	0.405849	0.074872	0.485258	0.061168	0.040259	0.351329	0.878337	1.06067	0.920597	0.309976	0.610182	0.858847	0.914152	0.494576	0.782704	0.415037	1.56097	1.39546	1.08122
102191767	LRRIQ1	0	0	0	0	0	0	0	0	0	0	0	0	0	0	0	0	0	0	0	0.013391	0.010829	0	0.014426	0	0.015581	0	0	0	0.013595	0.010921	0.011167	0.02594	0	0.076641	0.028255	0.019687	0.05566	0	0.047969	0.074767	0.042206	0.070773	0.046768	0.047038
0	0	0	0.134246	0	0.142145	0.010124	0	0.010799	0	0.205196	0	0	0.010057	0	0	0.205248	0	0.071717	0	0	0	0	0	0	0	0.069476	0	0.047698	0	0	0	1.36332	0.949599	0.898475	1.03703	0.474534	0.991151	0.91532	1.20735	2.55694	1.74155	1.59827	1.33066	1.80272	1.59339
104795726	MIR1343	0	0.22959	0	0.130386	0	0.195705	0.128521	0.083226	0	0.110229	0.307084	0	0	0.084054	0	0.109786	0	0	0.05089	0	0	0	0	0	0	0.174401	0.183236	0.051386	0	0	1.39877	0.775373	1.18804	1.17981	0.703177	1.06208	2.14762	0.949495	1.56231	1.25989	1.63098	1.72911	0.554557	1.80846
102189103	AFF2	0.204302	0.098225	0.119064	0.057946	0.051644	0.060097	0.05466	0.025726	0.151002	0.196088	0.035836	0.051303	0.127011	0.020941	0.15104	0.2045	0.278558	0.223228	0.13018	0.027792	0	0.019755	0	0.048504	0.093739	0.079018	0.07939	0.131391	0	0	1.09628	0.592871	0.62309	0.710043	0.598897	0.506398	1.93908	1.08326	1.10064	1.66059	0.638428	0.820925	0.902816	1.3914
102180275	C24H18orf63	0.050833	0.071941	0	0.027846	0	0	0.027501	0	0	0.051625	0	0	0	0	0	0.050846	0.040452	0.077099	0.027718	0.030983	0.025347	0.203415	0.04964	0.064594	0.065354	0.276713	0.16087	0.026451	0.029547	0.024322	0.090775	0.146201	0.184506	0.119967	0.175479	0.362597	0.083883	1.08154	0.053808	0.107675	0.658776	0.999796	0.273349	0.112155
102174183	IGF2BP3	0.066169	0.070262	0.021741	0.042921	0	0.037433	0.025571	0	0.034927	0.072234	0.030283	0	0	0	0.034936	0.071944	0.080595	0.225736	0.061837	0.080358	0.101168	0.06559	0.162778	0.360172	0.368321	0.252395	0.187837	0.053158	0.080745	0.100521	0.12038	0.139493	0.384104	0.15535	0.172546	0.359162	0.192959	0.234251	0.376247	0.282556	0.500895	0.398924	0.37465	0.50489
102177147	GRPR	0	0.238563	0.127154	0.09466	0	0.089364	0.02549	0	0.064083	0.109886	0.048829	0	0.127524	0	0.045449	0.109356	0.06827	0.022085	0.063807	0.044293	0.037381	0.128434	0.100234	0.232748	0.241237	0.097662	0.14383	0.06443	0.044971	0.037696	0.305624	0.990581	1.42374	0.603935	0.21969	1.20047	0.039284	0.500416	0.105918	0.76277	1.32952	0.686264	0.244565	0.423085
102184230	DCX	0	0	0	0	0	0	0	0	0	0.037077	0	0	0	0	0	0.036928	0.037558	0.039	0	0	0	0	0	0.035712	0	0.045696	0	0	0	0	0.158056	0.143523	0.19966	0.317979	0.204433	0.160242	0.271869	0.335286	0.044756	0.13856	0.171657	0.148255	0.550134	0.284886
108634446	LOC108634446	0.252944	0.286742	0.170332	0.450021	0.252502	0.085293	0.267345	0	0.453212	0.475757	0.078923	0.255327	0.184889	0	0.453093	0.471984	0.167382	0.684449	0.079114	0.236831	0.295685	0.174865	0.422701	0.497072	0.562526	0.755324	0.674112	0.079832	0.226493	0.288441	1.32751	1.22864	2.40779	1.66129	1.08369	2.56613	2.03167	1.70718	2.05381	2.08891	2.36087	1.59298	2.36769	3.06617
102181719	LOC102181719	0.694636	0.786705	0	1.59997	0.190654	0.233007	0.191177	0.550834	0	0.075114	0.222859	0.20392	0.01847	0.553199	0.027351	0.074812	2.02961	0.01658	1.83057	2.99326	0.804476	1.21426	0.495732	0.808057	1.19582	0.241709	0.846776	1.84495	3.05515	0.793813	2.68991	7.44701	2.81752	1.41017	3.76006	3.85796	2.74675	4.94552	0.703426	1.7135	1.98368	0.119848	0.349034	0.965591
0	0	0.220536	0.122041	0	0	0	0	0	0	0	0.126311	0	0	0	0	0	0.125803	0	0.171695	0.125026	0.158585	0.136501	0.062031	0.305541	0.083136	0	0.052672	0.076316	0.126247	0.161009	0.137652	0.323235	0.832233	0.075096	1.58253	1.24877	1.19149	0.500783	0.727184	0.177081	0.91194	0.624376	0	0.333054	0.318679
102169216	PIPOX	0.232009	0.085532	0.103881	0.096245	0.079324	0.033109	0.08492	0.096065	0	0.021529	0.051211	0.073609	0.096536	0.096983	0.036332	0.021442	0	0.017991	0.156454	0.05918	0.227178	0.205736	0.036278	0.197193	0.028067	0.168149	0.096579	0.145905	0.055312	0.234017	0.361704	0.30845	0.254117	0.337078	0.934322	0.269992	0.739742	0.403699	0.607908	0.482339	0.290848	0.076748	0.288661	0.134794
102186022	PRTG	0.025719	0.015542	0.029941	0.03774	0.017821	0.037328	0.024356	0	0.048902	0.151422	0.058029	0.017703	0.038302	0	0.048915	0.142767	0.052558	0.079171	0.016182	0	0	0	0	0	0.023454	0.010173	0.032869	0.01634	0	0	0.510444	0.430776	0.268063	0.393304	0.317318	0.470346	0.736485	0.385403	1.02761	1.1568	0.583814	0.333458	0.489713	0.627382
102179327	LOC102179327	0.255317	0.035202	0.034073	0.034167	0	0.038404	0	0.074596	0	0	0.060261	0	0.043588	0.074305	0	0	0.064843	0.014781	0	0.039203	0	0	0.027518	0.039142	0.035035	0.081631	0.016933	0	0.038249	0	0.692613	0.081379	0.202031	1.36166	0.34881	0.391872	0.391058	0.547781	0.820639	0.671309	0.670848	0.968677	0.405559	0.788743
108634945	LOC108634945	34.4807	45.3183	11.9043	26.219	7.90244	34.9918	15.9481	50.2091	12.1243	14.0128	35.4569	7.8993	11.8179	50.0728	12.131	14.1583	43.6567	2.67732	8.94973	101.499	14.3836	41.4764	21.1977	59.6631	20.2289	28.055	43.3708	8.94082	101.13	14.2961	173.631	147.88	182.569	143.368	134.925	134.324	132.601	181.126	102.98	76.4508	123.677	82.241	65.4633	2.56695
102189412	LOC102189412	0	0.100345	0	0.000688	0	0	0	0	0.010507	0.020373	0	0	0	0	0.010509	0.020291	0	0.064177	0	0.036933	0	0	0	0	0.002903	0.005406	0.006697	0	0	0	0.048939	0.073311	0.212312	0.381084	0.342405	0.412498	0.121157	0.094815	0.249783	0.392845	0.366153	0.47906	0.602925	0.343333
106501953	LOC106501953	0	0	0	0	0	0	0	0.111036	0	0	0	0	0	0.11214	0	0	0	0.060065	0	0.09483	0	0	0	0	0	0.044429	0	0	0.080744	0	0.722459	0.449879	0.705407	0.391693	1.26877	1.12779	1.06712	0.641789	1.28404	0.940395	0.729988	0.435895	0.66017	1.07831
0	0	0	0.09429	0	0	0	0	0.129586	0	0.205597	0	0	0	0	0	0.205649	0	0	0	0	0	0	0	0.115035	0	0	0.108623	0	0	0	0	0.75074	0.192054	2.69818	1.44036	1.21251	0.457588	3.0047	0.164249	1.26757	3.56969	1.57972	0.651945	1.1419	3.44632
102181042	MDGA2	0.02239	0.009227	0.00524	0	0	0	0	0	0.016237	0.029082	0	0	0.006704	0	0.016241	0.028946	0.026361	0.079572	0.010712	0.035324	0.021225	0.018651	0.009864	0.062035	0.021208	0.042338	0.02961	0.010817	0.035831	0.021386	0.036693	0.100193	0.138269	0.040073	0.076542	0.086071	0.123238	0.130654	0.123115	0.08947	0.061541	0.040496	0.177115	0.127455
0	0	0	0	0	0	0	0	0	0	0	0	0	0	0	0	0	0	0	0	0	0	0	0	0	0	0	0	0	0	0	0	3.12885	1.63011	0.263753	1.44193	0.616467	1.48364	0.136799	1.57189	1.88703	0.467091	1.15308	0.349755	3.25395	0.453153
0	0	0.394831	0.211541	0	0	0	0	0.072	0.20264	0.019542	0	0	0	0	0.204655	0.019547	0	0	0.190772	0.29917	0.296484	0.27301	0.098343	0.520736	0.334571	0.09632	0.703888	0.269833	0.568112	0.232763	0.275312	0.372763	1.7925	1.7004	2.05417	0.677112	1.48145	1.52461	0.158204	1.13493	1.87138	2.36516	3.48107	0.898717	1.4101
102191373	LOC102191373	0.086297	0.136501	0.021955	0.067753	0.043349	0.053838	0	0.278807	0.062349	0.091822	0.077373	0.043063	0.028086	0.274725	0.062365	0.087634	0.314249	0.58783	0.620287	0.265307	0.195479	0.432438	0.242781	0.337675	0.087694	0.259374	0.309907	0.629513	0.26257	0.196913	0.475859	0.55961	0.560989	0.622136	0.596447	0.372074	0.467735	0.907643	0.63417	0.504564	0.243523	0.70012	1.30479	0.871808
0	0	0.256106	0	0	0	0	0	0.022765	0	0.469018	0	0	0	0	0	0.469138	0	0	0	0	0.127464	0	0.038273	0.08471	0.051295	0.081426	0.201887	0.033149	0	0.129412	0	1.52431	0.321843	1.29172	1.23845	0.399607	2.1493	0.652372	1.41776	1.80648	0.579205	1.44942	0.865002	0.190317	1.72869
102190863	ARHGEF38	0	0.017097	0.011852	0	0	0	0.04774	0	0.025328	0.046198	0	0	0.015161	0	0.025334	0.046012	0.06917	0.073463	0	0.045202	0.05148	0.053685	0.088509	0.10961	0.059845	0.11962	0.106215	0	0.045805	0.05177	0.094531	0.110426	0.137421	0.144289	0.225923	0.220178	0.109644	0.122724	0.067589	0.110128	0.059863	0.212474	0.416621	0.277147
102169915	LOC102169915	0	0.006637	0.017561	0	0.004596	0.076222	0.003575	0	0.031422	0.014784	0.06165	0	0	0	0.02311	0.014725	0.067788	0.04629	0.067308	0.030202	0	0.0601	0	0.068466	0	0.034419	0	0.067966	0.030664	0	0.428255	0.299528	0.351394	0.18824	0.155906	0.274501	0	0.384513	0.461155	0.347031	0.500196	0.761889	0.204754	0.31168
108637881	LOC108637881	0	0.205733	0.099586	0.193056	0.1509	0.094722	0.10204	0.046582	0	0	0	0.149904	0.10648	0.047046	0	0	0.17896	0.07919	0.075769	0	0.132969	0.240818	0	0.227222	0.110747	0.283584	0.177561	0.076508	0	0.13409	0.40243	0.647161	0.721735	1.33515	0.393329	0.755321	0.65759	0.993274	0.6256	0.492633	0.568577	0	0.533309	0.139997
102188872	HS6ST3	0.040449	0.036245	0.048092	0.094839	0.033368	0	0	0	0	0.012504	0	0.033148	0.046718	0	0	0.012454	0.023065	0.016239	0	0.019098	0.02681	0.011361	0.009353	0.015102	0	0.020042	0.028184	0	0.01939	0.022565	0.247252	0.184665	0.135161	0.073318	0.20369	0.48189	0.325664	0.427306	0.209693	0.114796	0.215706	0.421913	0.091396	0.114914
0	0	0	0	0.086287	0.294774	0.085871	0	0.072781	0.068136	0	0.068519	0	0.085304	0.079851	0.068813	0	0.068244	0	0.04928	0	0.045904	0.233735	0.050735	0	0.061998	0	0.121218	0.16936	0	0.046605	0.235706	0.938425	1.18915	0.759194	1.09568	0.57204	1.32597	1.81654	0.971809	1.48192	0.268585	1.19483	1.72808	1.40261	0.609156
102185656	THEMIS	0.050657	0	0.092378	0.040145	0	0.050822	0.029201	0.046742	0.043214	0.055142	0.055697	0	0.081216	0.047207	0.043225	0.061459	0.103912	0.06889	0.026684	0.01274	0.031613	0.018192	0.010424	0.011076	0.015115	0.030845	0.02157	0.026945	0.012935	0.03188	0.133315	0.066166	0.312092	0.317961	0.224717	0.120036	0.747037	0.295102	0.664131	0.32999	0.065271	0.328909	0.421946	0.606919
102169959	LOC102169959	0	0.041556	0.069617	0.050442	0.086067	0	0	0.065256	0.002683	0.043356	0	0.056999	0.076111	0.065905	0.002684	0.043182	0	0.010477	0	0.082645	0.108077	0.069048	0.031395	0.1039	0	0.089938	0.010778	0	0.083908	0.108988	0.199711	0.426298	0.162615	0.753659	0.23318	0.182412	0.379083	1.08516	0.637004	0.373019	0.859317	0.503156	0.164186	0
104795731	MIR141	0	0.069941	0.025315	0	0.264492	0.153945	0.124441	0.011053	0	0.118937	0.241558	0.262745	0.032384	0.011163	0	0.11846	0.088406	0.108126	0	0.059297	0.641815	0	0.122151	0.11359	0.188602	0.197782	0.10543	0	0.060203	0.468218	1.99523	0.83416	0.785865	1.27366	0.693524	1.4129	0.673519	0.597214	1.20038	1.11052	0.574051	1.11695	0.562155	0.734143
102188029	LOC102188029	1.81706	6.61792	2.17842	1.61662	0.399226	0.252894	0.065232	0.936077	0	1.57448	0.248856	0.395118	2.11046	0.944602	0	1.56504	8.46298	14.537	0.375542	6.58799	1.58722	2.37362	22.2558	20.4989	3.10635	15.9013	11.4946	0.368523	6.66297	1.56588	11.1934	15.4325	15.2711	14.8371	13.5083	14.6896	15.0072	17.0139	3.13622	8.21126	3.12178	24.7854	12.6	25.8884
102186392	LOC102186392	0.018538	0.007474	0.020081	0.022889	0.002638	0.011667	0.01307	0	0.011713	0.023512	0.016419	0.002621	0.018677	0	0.011716	0.023418	0.022037	0.033734	0.02618	0	0.019168	0.005598	0.014683	0.006235	0.025305	0.016982	0.023261	0.026436	0	0.01933	0.101756	0.022938	0.094701	0.043423	0.021477	0.123851	0.074963	0.135925	0.128506	0.167998	0.252898	0.157881	0.141962	0.08128
108634313	FANCB	0.052839	0.082731	0.16233	0.287098	0.055243	0.067305	0.093757	0	0.165555	0.095624	0	0.054878	0.202486	0	0.165597	0.09524	0.13217	0.151547	0.023915	0.084395	0.21141	0.052899	0.151474	0.111058	0.205517	0.211292	0.363151	0.024148	0.085243	0.197447	0.750213	0.490714	0.58582	0.619723	0.363993	0.665814	0.471896	0.661635	0.902993	0.357577	1.21526	0.799361	1.04828	0.324883
108636599	LOC108636599	0	0	0.050108	0.036356	0.064097	0.14906	0.039229	0	0	0.029822	0.235013	0.063673	0.064224	0	0	0.0297	0.115017	0.080679	0.124238	0.032535	0.116338	0.079282	0.049429	0.264517	0.077876	0.20085	0.128472	0.125456	0.032704	0.117317	0.300291	0.319467	0.696458	0.340241	0.133658	0.352024	0.142906	0.285575	0	0.264065	0.249493	0.498912	0.18231	0.203009
104796269	MIR30C	0	0	0.010211	0	0	0	0.020981	0	0	0	0	0	0.013062	0	0	0	0	0.009344	0	0	0	0	0	0.013904	0.104533	0.180834	0	0	0	0	0.387204	0.259771	0.755565	1.07637	0.712753	0.670353	0.353277	0.620434	0.231815	0.68872	0.72243	1.20158	0.469018	0.195317
0	0	0	0	0	0	0.145781	0	0	0	0	0	0	0.144818	0	0	0	0	0	0.103039	0	0.108808	0	0	0	0.013999	0	0	0.083336	0	0.110472	0	0.035994	0.878712	0.690417	1.10129	1.81465	0.670782	0.04116	1.32768	1.10085	0.227985	0.39493	0.059785	0.69609	0.812208
104795783	MIR2335	0.123935	0.072766	0	0	0.0842	0	0.105511	0	0	0	0	0.080425	0	0	0	0	0.366923	0.110169	0.167824	0.072637	0.436644	0.031574	0.07846	0.305497	0.181197	0.194175	0.104548	0.169462	0.073748	0.306881	0.308257	0.2065	1.52554	0.794992	0.596319	0.493913	0.998749	0.70369	1.76694	3.25595	2.1796	1.76766	1.58157	2.98268
102178121	LOC102178121	0	0	0	0	0	0	0	0	0.034673	0	0	0	0	0	0.034682	0	0	0	0	0	0	0	0	0.014391	0	0.08651	0	0	0	0	0.149939	0.044884	0.119117	0.304408	0.157079	0.152681	0.451103	0.164095	0.209303	0.316968	0.38532	0.227649	0.279877	0.306676
102174528	LOC102174528	0	0	0	0	0	0	0	0	0	0	0	0	0	0	0	0	0	0.000996	0	0	0	0	0	0	0	0.02248	0	0	0	0	0.401447	0.055825	0.096023	0.18811	0.261169	0.105827	0.185299	0.233082	0.166692	0.004168	0.127297	0.015197	0.41473	0
102168490	LOC102168490	0	0	0	0.042822	0	0.088101	0.033183	0	0	0.022831	0.085877	0	0	0	0	0.022739	0.036512	0.170771	0	0	0.049689	0.036189	0.066709	0	0.04519	0.063663	0.053125	0	0	0.073146	0.26056	0.270643	0.159009	0.201483	0.350785	0.129442	0.232162	0.292314	0.406403	0.449484	0.568992	0.219825	0.384137	0.755286
102181114	LMX1A	0.068615	0.027564	0	0.01828	0	0	0	0	0	0	0	0	0	0	0	0	0.063724	0.510016	0.383567	0	0.019291	0.01773	0.052998	0	0	0.07782	0.026617	0.385246	0	0.019454	0.24702	0.480842	0.098169	0.261015	0.216532	0.1003	0.413641	0.281752	0.618289	0.159574	0.488315	0.381268	0.487838	0.441873
104797245	MIR15B	0	0.143158	0	0	0	0	0	0	0	0.02784	0	0	0	0	0	0.027728	0.215754	0	0	0	0	0	0	0.116396	0	0.111585	0.149034	0	0	0	0.410243	0.587381	0.836869	1.21482	0.248282	1.71047	0.567796	0.837482	0.504422	0.041875	0.906253	0.283933	0.863441	0.462877
0	0	0	0	0	0	0	0	0.129586	0	0	0	0	0	0	0	0	0	0	0	0	0	0.036021	0	0.088706	0.28185	0	0.071825	0.077679	0	0	0.036325	0.237213	1.49909	0.697324	0.238659	0.646587	2.34344	0.197531	0.222041	0.592952	1.02593	0.695636	0.115459	2.1067	0.995519
104796561	MIRLET7C	0	0	0	0	0	0	0	0	0	0	0	0	0	0	0	0	0	0.029832	0.079015	0	0	0	0	0.135854	0	0	0	0.077828	0	0	1.4658	0.210067	0.457829	0.876393	0.738253	2.14753	0.273068	0.652943	0.458543	0.343111	1.31001	0	0.850841	0
0	0	0	0	0	0.120572	0	0.220951	0.02977	0	0	0	0.346699	0	0	0	0	0	0.25818	0.030936	0	0.038575	0	0	0	0.27226	0.113689	0	0	0	0.039164	0	0.598563	1.9958	0.772421	1.29097	0.329406	0.394979	0.933893	1.6257	0.370695	0.341978	0.244321	0.752664	0.568378	0.203052
106502055	ZDHHC19	0.090036	0.018377	0.037563	0	0.049599	0.055668	0.057459	0.041879	0.069777	0.033129	0.058081	0.048945	0.024965	0.042042	0.069794	0.033222	0.036757	0	0.064934	0	0	0	0	0.032988	0.007516	0.074258	0.054686	0.065568	0	0	0.383778	0.312286	0.347986	0.243493	0.247555	0.360129	0.472873	0.377376	0.669864	0.829337	0.658182	0.814246	0.631068	0.514959
0	0	0	0	0	0.03827	0	0	0	0.167332	0	0	0	0	0	0.168996	0	0	0	0	0	0.131005	0	0.157346	0.021355	0	0	0.082998	0	0	0.241513	0	1.60575	0.78422	1.19081	1.32399	1.23767	0.601017	0.934795	1.33502	0.338063	0	0.838157	0.106799	0.92515	0.188951
102170989	LOC102170989	0	0.05562	0	0.05154	0	0	0.023218	0	0	0	0	0	0	0	0	0	0.054463	0.040901	0	0.059964	0.02174	0.027191	0.029342	0.033648	0	0.068723	0.033058	0	0.060881	0.021712	0.143279	0.193377	0.130413	0.158357	0.045897	0.080946	0.180834	0.134806	0.080762	0.24422	0.526619	0	0.039346	0.046643
102179054	LOC102179054	0.060907	0.004966	0.016278	0.008975	0.00708	0.007233	0.011215	0	0	0.013567	0.007419	0.007034	0.008862	0	0	0.013513	0.010851	0.023948	0.02386	0.024175	0.043111	0.021302	0.010685	0.025045	0.228294	0.036608	0.011034	0.023573	0.022169	0.043442	0.07612	0.055965	0.064101	0.089683	0.093873	0.099431	0.029139	0.15044	0.054484	0.07295	0.098569	0.047084	0.106677	0.020606
102172737	MCMDC2	0.031892	0.067865	0.120389	0	0.037415	0	0.070459	0	0	0.08263	0	0.037168	0.095256	0	0	0.082227	0.131299	0.118132	0.048591	0.123048	0.089595	0.058763	0.037832	0.022482	0.086185	0.128739	0.135336	0.049066	0.124929	0.090351	0.228451	0.417242	0.259737	0.186189	0.224114	0.265749	0.15014	0.264233	0.390949	0.046052	0.439058	0.23815	0.219805	0.15557
102182060	ASTN1	0.03037	0.067645	0.070268	0.04295	0	0.027179	0.064925	0	0.063501	0.044131	0.028814	0	0.073174	0	0.063517	0.043954	0.08556	0.109257	0	0.024604	0.01919	0.014249	0.056173	0.078976	0.028816	0.132216	0.076474	0	0.024647	0.019352	0.254377	0.390045	0.387591	0.349069	0.366673	0.305729	0.25892	0.245509	0.576152	0.431768	0.206289	0.323786	0.34793	0.342374
108637419	LOC108637419	0	0	0.124628	0	0.096581	0	0.065345	0	0	0	0	0.096355	0.093348	0	0	0	0.16221	0.075871	0	0	0.058324	0.024683	0.099623	0	0	0.19094	0.090047	0	0	0.058816	0.366423	0.165546	0.39799	0.678824	0.187561	0.440437	0.593381	0.376863	0.531707	0.886756	0.815506	0.224047	0.586071	0.739141
0	0	0	0.156481	0	0	0	0	0	0	0.067462	0	0	0	0	0	0.067479	0	0	0.023893	0	0	0	0	0	0	0	0.02204	0	0	0	0	0.509063	0.576161	1.25915	0.854688	0.599411	1.32856	1.16895	0.59951	0.772716	0.565278	0.749697	1.17293	0.779516	0.261464
[truncated: 3,839 more rows]
