# Supplementary material for: Molecular mechanisms underlying cashmere quality differences between Jiangnan cashmere goats and Changthangi pashmina goats
Source: Front Vet Sci. 2025 May 28;12:1571803. doi: 10.3389/fvets.2025.1571803 (PMC12153449; doi:10.3389/fvets.2025.1571803)
Supplement: SUPPLEMENTARY TABLE 3 — GO analysis table of differentially expressed genes. [file Table_3.xlsx]

## Sheet: GO analysis table
Category	ID	Term	Count	PValue	FDR	Genes
BP	GO:0006412	translation	101	6.8e-15	2.3e-11	102182362, 102182120, 102172713, 102178261, 102181791, 108634465, 108636640, 102187139, 102173098, 102175432, 102178422, 102179754, 102190931, 102188871, 108633247, 102175839, 102183345, 108638414, 102182132, 102187665, 102187701, 102181565, 102174474, 102178435, 102183339, 102173821, 102189283, 102191473, 102175844, 102182140, 102187834, 102183112, 102171808, 100860777, 100860776, 102186227, 102…
BP	GO:0031424	keratinization	28	4.07e-14	6.89e-11	108635997, 102185150, 102182381, 102182102, 102185436, 102183211, 102183210, 108635457, 102184223, 100860930, 106501816, 102176685, 102177792, 102177231, 102177517, 102176789, 102176227, 102175675, 102175951, 102176522, 102184693, 108636735, 102183763, 108633262, 102183766, 100861311, 102186072, 102175207
BP	GO:0045109	intermediate filament organization	29	3.46e-13	3.9e-10	108635997, 102185150, 102182381, 102182102, 102185436, 102168573, 102183211, 102183210, 102184223, 102184587, 102180712, 102176685, 102168294, 102177792, 102177231, 102177517, 102176789, 102176227, 102175675, 102175951, 102176522, 102178106, 102184693, 102183763, 108633262, 102183766, 102175062, 102175327, 102175207
BP	GO:0002323	natural killer cell activation involved in immune response	23	4.74e-07	0.000401	102168537, 108636629, 108636618, 108636624, 108636613, 102180392, 102180492, 108636626, 108634604, 102181595, 108636632, 108636544, 108635363, 108636634, 108634973, 102189208, 108635455, 108636630, 102181867, 100861164, 102177059, 102178123, 108634918
BP	GO:0019221	cytokine-mediated signaling pathway	37	1.24e-06	0.000842	102168537, 102191479, 108636629, 102179292, 108636624, 108636626, 108634604, 102181595, 108636544, 108635455, 102174023, 102181867, 100861164, 102177059, 102181965, 102174109, 108634918, 102176844, 102176401, 108636618, 108636613, 102180392, 102180492, 102180231, 102182135, 108636632, 108636634, 108634973, 102189208, 102168488, 102181465, 108636630, 102180987, 106503943, 102175889, 102175248, 102…
BP	GO:0033141	positive regulation of peptidyl-serine phosphorylation of STAT protein	22	1.49e-06	0.000843	102168537, 108636629, 108636618, 108636624, 108636613, 102180392, 102180492, 108636626, 108634604, 102181595, 108636632, 108636544, 108636634, 108634973, 102189208, 108635455, 108636630, 102181867, 100861164, 102177059, 102172412, 108634918
BP	GO:0006952	defense response	28	3.41e-06	0.00164857	102168537, 108636629, 108636624, 108636626, 108634604, 102181595, 108636544, 102182683, 102181655, 108635455, 102181867, 100861164, 102177059, 102183801, 102172160, 108634918, 108636618, 108636613, 102180392, 102180492, 108636632, 102181582, 102187309, 108636634, 108634973, 102189208, 102182115, 108636630
BP	GO:0006954	inflammatory response	48	4.57e-06	0.00188163	102188588, 102179292, 100860834, 100860819, 102169300, 102187659, 102188926, 102185438, 102182683, 102187936, 102179713, 102171272, 102181502, 102181965, 102175293, 102179374, 100860909, 102170644, 102179993, 102174844, 102178500, 102172509, 100860826, 102185222, 102180231, 102182135, 102190717, 102181582, 102181065, 102187309, 102182115, 102178953, 102178657, 102181854, 102174690, 102173382, 102…
BP	GO:0006959	humoral immune response	24	5.46e-06	0.00188163	102168537, 108636629, 108636618, 108636624, 108636613, 102180392, 102172636, 102180492, 108636626, 108634604, 102181595, 108636632, 108636544, 108636634, 108634973, 102189208, 108635455, 108636630, 102181867, 102178953, 100861164, 102177059, 102177020, 108634918
BP	GO:0030593	neutrophil chemotaxis	22	5.56e-06	0.00188163	102171529, 102186374, 102182273, 102190717, 102182683, 102181582, 102187309, 102181465, 102182115, 102189634, 102168876, 102171272, 102181854, 102174690, 102175293, 102170644, 102175889, 102174844, 102174855, 102178438, 102191004, 102170772
BP	GO:0030183	B cell differentiation	26	6.49e-06	0.00199813	102168537, 108636629, 108636624, 108636626, 108634604, 102181595, 108636544, 102177093, 108635455, 102181867, 100861164, 102177059, 102174768, 108634918, 108636618, 102190810, 102187383, 108636613, 102180392, 102180492, 102174848, 108636632, 108636634, 108634973, 102189208, 108636630
BP	GO:0002286	T cell activation involved in immune response	21	1.59e-05	0.00449374	102168537, 108636629, 108636618, 108636624, 108636613, 102180392, 102180492, 108636626, 108634604, 102181595, 108636632, 108636544, 108636634, 108634973, 102189208, 108635455, 108636630, 102181867, 100861164, 102177059, 108634918
BP	GO:0002181	cytoplasmic translation	27	2.73e-05	0.00710849	102185310, 102183178, 106501714, 102176407, 106503036, 102174301, 102172508, 108633203, 102185100, 102170403, 102172449, 102181343, 102183122, 108633201, 102189623, 102168369, 102169534, 102170193, 102169094, 102178435, 102186409, 102181619, 108633161, 102169908, 102173922, 102176316, 102173389
BP	GO:0042100	B cell proliferation	22	3.05e-05	0.00737566	102168537, 108636629, 108636618, 108636624, 108636613, 102180392, 102180492, 108636626, 108634604, 102181595, 108636632, 108636544, 108636634, 108634973, 102189208, 108635455, 108636630, 102181867, 100861164, 102177059, 100861254, 108634918
CC	GO:0045095	keratin filament	63	2.24e-20	4.76e-18	108635997, 102185150, 108634945, 102185436, 108636565, 102181992, 102183211, 102183210, 102184223, 108638302, 102179515, 102176685, 102168294, 102174062, 106503217, 102190074, 106503216, 106503215, 102170264, 102175675, 102176522, 102178106, 102175951, 108638299, 100861179, 108636551, 102173780, 108638295, 102180424, 102174594, 108638292, 108638291, 108638293, 100861173, 108638290, 102175327, 102…
CC	GO:0022625	cytosolic large ribosomal subunit	71	2.28e-12	2.91e-10	106503296, 102185310, 102182120, 102178261, 102181791, 102183178, 102177091, 108634465, 108636640, 102173098, 102169182, 106501714, 102186914, 102174301, 108633203, 108633247, 102184991, 102175839, 102168969, 102172449, 102174705, 102188153, 102183345, 102180154, 102182132, 108633201, 102186535, 102168369, 102185325, 102169094, 102178435, 102170193, 102183339, 102186409, 102175844, 102191155, 102…
CC	GO:0005882	intermediate filament	27	7.16e-07	6.52e-05	102190546, 102168573, 102176161, 100860930, 102184587, 102180712, 102179515, 102175892, 100861181, 100861182, 100861381, 102176726, 102175613, 102178207, 102178106, 100860868, 108636735, 102190817, 102181879, 102180424, 102175062, 102179881, 102175327, 102175207, 102176997, 102191212, 102176457
CC	GO:0022627	cytosolic small ribosomal subunit	36	1.84e-06	0.000147	102182362, 102172658, 102189233, 102172713, 102190429, 102176718, 102189373, 102181870, 108638228, 102171808, 102186227, 100860776, 102168677, 102175432, 102178422, 102175991, 102174421, 102179754, 102171135, 102190931, 102185100, 102177819, 102183244, 108638514, 102189548, 102187665, 102187701, 102169830, 102169534, 102181565, 102174474, 102173821, 102189283, 102191473, 102176316, 102172630
CC	GO:0030286	dynein complex	11	0.000122	0.00861642	102179503, 102178942, 102186033, 102180974, 102177929, 102169141, 102171895, 102185229, 102188822, 102170098, 102173136
CC	GO:0005581	collagen trimer	30	0.000242	0.0140213	102187872, 108634846, 108634769, 108635155, 108635296, 102169643, 102178401, 102175176, 108638100, 102178669, 102179958, 108635405, 108635404, 108634738, 108637749, 102185669, 108635303, 108634577, 108634774, 108638599, 108638510, 102185939, 102171260, 108635080, 102191492, 102188151, 102191254, 102175405, 102176755, 102173125
CC	GO:0030018	Z disc	22	0.000284	0.0143192	102179054, 102186185, 102185744, 102181133, 102169268, 102180565, 102169568, 102187106, 100861269, 102180712, 102179229, 102176420, 102181869, 102180648, 100861162, 102191052, 102188195, 102172326, 102172931, 106502520, 102175348, 102177479
CC	GO:0001533	cornified envelope	13	0.000292	0.0143192	108633800, 108633801, 108635122, 108635597, 102176685, 102182746, 102168294, 102178298, 102183839, 106503129, 102175207, 102178106, 102175951
MF	GO:0030527	structural constituent of chromatin	72	1.1e-32	1.42e-29	106503495, 108633414, 106503494, 108633412, 108633413, 102171944, 102169782, 102180587, 108633254, 108636046, 102186446, 108636047, 102186918, 102178027, 102181348, 102178901, 106501755, 102171676, 102178584, 102178586, 106503499, 106503498, 102178621, 106502044, 102185882, 102191748, 108633408, 102181083, 102181640, 102180034, 102182458, 102180554, 102185323, 102181641, 102183743, 102185049, 108…
MF	GO:0046982	protein heterodimerization activity	85	7.98e-16	3.43e-13	106503495, 108633414, 108633412, 108633413, 102171944, 102182283, 102187615, 102169782, 102188866, 102180587, 100861124, 108633254, 108636046, 102186446, 108636047, 102178027, 102178901, 102168294, 102171676, 102178584, 102178586, 106503499, 106503498, 102178621, 106502044, 102175951, 102185882, 102191748, 108633408, 102181083, 102181640, 102180034, 102182458, 102180554, 102185323, 102181641, 102…
MF	GO:0030280	structural constituent of skin epidermis	24	7.17e-13	2.31e-10	102184693, 108635997, 102185150, 102182381, 102182102, 102183763, 102185436, 102183211, 108633262, 102183210, 102183766, 102184223, 108635597, 102176685, 102168294, 102177792, 102177231, 102177517, 102175207, 102176789, 102176227, 102175675, 102175951, 102176522
MF	GO:0005509	calcium ion binding	145	4.88e-12	1.26e-09	102169825, 102188621, 102173806, 102191519, 102187010, 102178818, 102169785, 102185758, 102180224, 102188900, 102183698, 102169149, 102186842, 102175035, 102180217, 100861163, 102175311, 100861285, 102171592, 102172160, 102169141, 102190271, 102172326, 102179873, 102191245, 106502440, 102191126, 102185761, 106502173, 102168967, 102189961, 102188993, 102187823, 102188915, 108636357, 102184834, 100…
MF	GO:0005198	structural molecule activity	48	3.61e-07	7.75e-05	102190546, 108634447, 102185150, 102182381, 102168573, 102176161, 102181992, 102183210, 102184223, 102182149, 102178766, 102182538, 102179515, 102176685, 102175892, 102177231, 100861381, 102174062, 102190074, 102176726, 102175613, 102177517, 102176789, 102178207, 102170264, 102175675, 102175951, 102176522, 102178106, 102189765, 100860868, 102184693, 108637988, 102179140, 102183763, 102190817, 102…
MF	GO:0008569	minus-end-directed microtubule motor activity	11	5.34e-06	0.000982	102179503, 102178942, 102186033, 102180974, 102177929, 102169141, 102171895, 102185229, 102188822, 102170098, 102173136
MF	GO:0005132	type I interferon receptor binding	21	7.22e-06	0.00116245	102168537, 108636629, 108636618, 108636624, 108636613, 102180392, 102180492, 108636626, 108634604, 102181595, 108636632, 108636544, 108636634, 108634973, 102189208, 108635455, 108636630, 102181867, 100861164, 102177059, 108634918
MF	GO:0005126	cytokine receptor binding	21	0.000241	0.0345121	102168537, 108636629, 108636618, 108636624, 108636613, 102180392, 102180492, 108636626, 108634604, 102181595, 108636632, 108636544, 108636634, 108634973, 102189208, 108635455, 108636630, 102181867, 100861164, 102177059, 108634918
MF	GO:0045505	dynein intermediate chain binding	15	0.000336	0.0432281	102186033, 102177929, 102185229, 102181660, 102188822, 102178942, 102179503, 102180974, 102179407, 102178519, 102169141, 102171895, 102175525, 102170098, 102173136
MF	GO:0003677	DNA binding	176	0.000393	0.0460726	106503495, 108633414, 106503494, 102187892, 108633412, 108633413, 102178020, 102168971, 102169782, 102185911, 102180587, 108638024, 102168458, 108633254, 102186446, 102181669, 102178027, 102176882, 106501755, 102172040, 102170388, 102190273, 106503499, 102170021, 102177735, 106503498, 106502044, 102185882, 102188594, 102191748, 108633408, 102179362, 102185524, 108633245, 102183743, 108637680, 102…
