# Supplementary material for: Molecular mechanisms underlying cashmere quality differences between Jiangnan cashmere goats and Changthangi pashmina goats
Source: Front Vet Sci. 2025 May 28;12:1571803. doi: 10.3389/fvets.2025.1571803 (PMC12153449; doi:10.3389/fvets.2025.1571803)
Supplement: SUPPLEMENTARY TABLE 4 — KEGG enrichment analysis table of differentially expressed genes. [file Table_4.xlsx]

## Sheet: KEGG enrichment analysis table
Term	Count	PValue	Pop Hits	RichFactor	FDR	Genes
Oxidative phosphorylation	59	9.05e-15	139	0.42446	4.6e-13	1485858, 1485857, 102186286, 102188420, 1485856, 102188663, 102172639, 102177927, 1485859, 102168533, 102168216, 100861284, 102177332, 102168293, 108633170, 102184937, 102177419, 102188061, 102179036, 102170266, 102168407, 102187983, 102168606, 102170107, 102182696, 102180353, 102172091, 102176290, 102189802, 108638252, 102183616, 102172376, 102168558, 102179291, 102171404, 102170635, 102170877, …
Cardiac muscle contraction	43	7.82e-13	91	0.472527	3.41e-11	1485858, 102186286, 102179291, 102187334, 102170877, 102187154, 102187450, 1485859, 102180565, 102168533, 100860954, 100860775, 102181964, 102183405, 102178827, 102181869, 108633170, 102184937, 102179332, 102172525, 102179036, 102179873, 106502520, 102191741, 102175610, 102172849, 108635646, 102174706, 102185261, 102186691, 102176290, 108635087, 102189986, 102175068, 102183616, 102173562, 1021774…
Cytoskeleton in muscle cells	78	3.05e-12	237	0.329114	1.16e-10	102181155, 102181232, 102169268, 102189759, 102182760, 100860954, 102182645, 102169305, 100861247, 100861163, 102176003, 102171074, 102178669, 102170262, 102181426, 102183405, 102188819, 102178827, 102181869, 100861283, 100861162, 102172326, 102187050, 102191762, 102179873, 102179675, 102191245, 106502520, 102171398, 102189762, 102169417, 108634775, 102169655, 102187106, 102180624, 102181879, 102…
Thermogenesis	71	3.32e-09	237	0.299578	7.79e-08	1485858, 1485857, 102186286, 102188104, 102188420, 1485856, 102188663, 102177927, 1485859, 102183895, 102168533, 102168216, 100861284, 102177332, 102168293, 108633170, 102184937, 102177419, 102170862, 102188061, 102179036, 102170266, 102168327, 102168407, 102187983, 102187069, 102168606, 102170668, 102170107, 102182696, 102180353, 102172091, 102176290, 102189802, 108638252, 102174475, 102183616, …
Motor proteins	48	0.000412	196	0.244898	0.00502828	102177929, 108633438, 102181232, 102181155, 102186789, 102188822, 100860954, 102180883, 100860775, 100861247, 102176048, 100861163, 102178942, 102180974, 102181426, 102175331, 102178827, 102181869, 100861283, 102169141, 102171895, 102191562, 102177736, 102175856, 102176404, 102179873, 106502520, 102173136, 102168967, 102185261, 102173837, 102182476, 102185229, 100861317, 102187765, 102180624, 102…
Calcium signaling pathway	58	0.000477	251	0.231076	0.00559357	100860837, 102170858, 102188104, 102187450, 102187815, 102187936, 102184426, 100860954, 102168896, 102186886, 102184817, 102175311, 102181789, 102172881, 102178500, 106502173, 102174706, 102186691, 102184834, 102169456, 102186699, 102181834, 102177147, 102180347, 100861292, 102180626, 102172412, 102171644, 102185490, 102180480, 102189693, 102182788, 102180565, 102189537, 102180167, 102182147, 102…
ECM-receptor interaction	26	0.0020129	94	0.276596	0.0219263	102188640, 102191119, 102189672, 102171801, 102182645, 102169643, 102181229, 102176003, 102171074, 102178401, 102178669, 102184914, 102179198, 102187050, 102179675, 102171155, 102174446, 102171617, 102169417, 102172966, 102174902, 108633363, 108634775, 102174073, 108634708, 102179246
cAMP signaling pathway	52	0.00448092	241	0.215768	0.0427088	102188104, 102187254, 102187334, 102187450, 102181111, 102187779, 108637259, 102184425, 102187815, 102169145, 102187577, 102175311, 108637252, 102181502, 102181789, 102183405, 102184857, 102179751, 102178500, 102183183, 102187383, 102174706, 102187824, 108637289, 102169456, 102183935, 102173660, 100861292, 102180626, 102170199, 102180565, 102185850, 102189537, 102180841, 100860775, 102174360, 102…
Mineral absorption	18	0.00501898	60	0.3	0.0463875	102187334, 102187972, 108637967, 102185359, 102188618, 102176093, 102187815, 102185993, 102183524, 102177443, 102181964, 102183405, 102172435, 102176902, 102171644, 102175845, 102188072, 102174631
Chemokine signaling pathway	41	0.0100134	188	0.218085	0.0848357	102171529, 102188104, 102189677, 102180440, 102182683, 102184123, 102189634, 102172481, 102179713, 102171272, 102190190, 102174360, 102177551, 102184639, 102175293, 102186081, 102176528, 102170665, 102170644, 102179993, 102174844, 102174569, 102173256, 102188650, 102170801, 102190717, 102185427, 102181582, 102176291, 102187309, 102182115, 102178953, 102183859, 102181854, 102177564, 102174690, 102…
Circadian entrainment	24	0.0147904	98	0.244898	0.118234	102188104, 102174706, 102185490, 102169739, 102185427, 102180565, 102187248, 102184123, 102185850, 102189537, 102184168, 102183935, 102179229, 102175311, 102181789, 108636054, 102190190, 102169692, 100861292, 102191052, 102186081, 102170665, 102188092, 102172114
ABC transporters	17	0.0217742	64	0.265625	0.160311	102175509, 102189134, 102179197, 102181111, 108637259, 102187779, 102182661, 102181242, 102185549, 102180841, 108637289, 102183428, 108637252, 102177563, 102177837, 102179751, 102178109
ATP-dependent chromatin remodeling	27	0.0220756	118	0.228814	0.160311	108633413, 102173605, 102171944, 102170659, 108633254, 108636046, 106501929, 102178027, 102183306, 102168890, 106501778, 102171676, 102178586, 106502044, 102181383, 102178592, 102180034, 102181640, 102182458, 102185049, 102181443, 108637680, 100861330, 106503803, 106503501, 102178870, 102179469
PI3K-Akt signaling pathway	65	0.0936268	369	0.176152	0.492348	100860837, 102191119, 100860838, 102181595, 102185438, 102184426, 102168896, 102182645, 102181229, 102181867, 102176003, 102171074, 102172481, 100861165, 102178669, 102190190, 102184858, 102179198, 102186081, 102170665, 102187050, 102179675, 102173256, 102190215, 106502173, 102169417, 108634739, 102172966, 102174902, 102188790, 108636632, 108637886, 108636634, 108634775, 102189208, 102169456, 100…
